# Supplementary material for: Hierarchical small molecule inhibition of MYST acetyltransferases
Source: bioRxiv. 2025 Apr 27:2025.04.25.650653. Preprint. [Version 1] doi: 10.1101/2025.04.25.650653 (PMC12478385; doi:10.1101/2025.04.25.650653)
Supplement: Supplement 2 [file media-2.zip]

Archive with 14 entries (14 files):
- Table S3 - PF-9363 chemoproteomic competition.xlsx
- __MACOSX/._Table S3 - PF-9363 chemoproteomic competition.xlsx
- Table S1 ΓÇô Reported MYST inhibitor selectivities.xlsx
- __MACOSX/._Table S1 ΓÇô Reported MYST inhibitor selectivities.xlsx
- Table S2 - HeLa NE proteomics.xlsx
- __MACOSX/._Table S2 - HeLa NE proteomics.xlsx
- Table S4 - WM3835 chemoproteomic competition.xlsx
- __MACOSX/._Table S4 - WM3835 chemoproteomic competition.xlsx
- Table S5 - t-SNE.xlsx
- __MACOSX/._Table S5 - t-SNE.xlsx
- Table S6 - AF and Alphapulldown results.xlsx
- __MACOSX/._Table S6 - AF and Alphapulldown results.xlsx
- Table S7 - Histone biomarkers.xlsx
- __MACOSX/._Table S7 - Histone biomarkers.xlsx
