# Supplementary material for: Hierarchical small molecule inhibition of MYST acetyltransferases
Source: bioRxiv. 2025 Apr 27:2025.04.25.650653. Preprint. [Version 1] doi: 10.1101/2025.04.25.650653 (PMC12478385; doi:10.1101/2025.04.25.650653)
Supplement: Supplement 2 [file media-2.zip › Table S2 - HeLa NE proteomics.xlsx]

## Sheet: Info
Supplementary Table 3. MaxQuant analysis of protein abundance in Hela nuclear extracts by intensity-based absolute quantitation (iBAQ)
Sample setting								Column headings and abbreviations in sheet "Table S3"
Sample numbers	Proteome	Analysis						Column name	Definition
1	HeLa nuclear extracts	MaxQuant intensity-based absolute quantification (iBAQ)						Accession	Displays by default the unique identifier assigned to the protein by the FASTA database used to generate the report.
2	HeLa nuclear extracts	MaxQuant intensity-based absolute quantification (iBAQ)						Gene	Displays the gene name for the protein
3	HeLa nuclear extracts	MaxQuant intensity-based absolute quantification (iBAQ)						Peptides	Displays the total number of distinct peptide sequences identified from all included searches.
								Unique Peptides	Displays the total number of distinct peptide sequences unique to the protein group.
								Sequence Coverage (%)	Displays percentage of the sequence that is covered by the identified peptides of the best protein sequence contained in the group.
								MW [kDa]	Displays the calculated molecular weight of the protein. The application calculates the molecular weight without considering PTMs.
								Q-value	This is the ratio of reverse to forward protein groups.
								Score	Protein score which is derived from peptide posterior error probabilities.
								Intensity	The sums of all individual peptide intensities belonging to a particular protein group. Unique and razor peptide intensities are used as default.
								Log10 (iBAQ)	Displays the iBAQ intensities of the sample as log10 values.

## Sheet: Table S3
Accession	Gene	Peptides	Unique Peptides	Sequence Coverage (%)	MW [kDa]	Q-value	Score	Intensity	iBAQ peptides	Log10 (iBAQ)_Rep_1	Log10 (iBAQ)_Rep_2	Log10 (iBAQ)_Rep_3	Average log10 (iBAQ)
A0A024RBG1;Q96G61;Q8NFP7	NUDT4;NUDT11;NUDT10	4	1	32	20.434	0.003786	2.3786	26896000	9	5.7553	6.14454	6.01043	5.97009
A2NJV5;A0A0A0MRZ7;A0A075B6S6;A0A075B6S2;A0A075B6P5;A0A087WW87;P06310;P01615;P01614	IGKV A18;IGKV2D-26;IGKV2D-30;IGKV2D-29;IGKV2D-28;IGKV2-40	1	1	10.8	13.085	0.001551	3.1051	152000000	6	6.93001	6.50779	7.13462	6.85747
P0DPI2;A0A0B4J2D5		7	7	31.3	28.17	0	24.596	190000000	16	5.95482	6.15033	6.07893	6.06136
A0A1W2PRP0		1	1	4.7	25.969	0.026326	1.4685	246000000	13	6.67887	4.78687	7.14411	6.20328
A0A2R8Y4L2		21	1	69.8	29.173	0	65.923	216000000	16	6.45448	6.53725	6.85703	6.61625
A0A2Z4LIS9		1	1	4.8	29.9	0.013704	1.7949	35153000	16	5.60617	5.79088	6.07019	5.82241
A0A590UK10;Q6ZSZ5	ARHGEF18	6	6	7.5	121.99	0.000313	11.921	161000000	59	4.9164	5.16929	5.25188	5.11252
A0A8Q3SIG1		2	2	0.7	363.32	0.040734	1.1938	298000000	178	5.55648	5.81808	5.80573	5.72676
A0AV96	RBM47	12	12	23.6	64.098	0	323.31	1110000000	27	6.69375	6.92791	6.86853	6.83006
A0AVT1	UBA6	11	11	11.1	117.97	0	16.138	484000000	64	5.42809	5.92469	6.38425	5.91234
A0FGR8	ESYT2	14	14	22.8	102.36	0	90.359	861000000	53	6.0812	6.28767	6.26623	6.2117
A0FGR9	ESYT3	1	1	1.9	100.03	0.00214	2.6055	69244000	46	5.5676	5.9169	5.49133	5.65861
A0JLT2	MED19	4	4	27.5	26.273	0	17.128	100000000	11	5.52722	6.03794	5.95862	5.84126
A0JNW5	UHRF1BP1L	4	4	3.9	164.2	0.000306	11.086	167000000	93	5.59301	5.79493	5.84125	5.74306
A0MZ66	KIAA1598	18	18	29.6	71.639	0	74.721	804000000	43	6.20919	6.4427	6.54137	6.39775
A1A4S6	ARHGAP10	2	2	3.7	89.374	0.009843	1.9182	27684000	54	4.79503	5.32243	5.32915	5.14887
A1L0T0	ILVBL	2	2	5.7	67.867	0.000309	11.46	45969000	30	5.57941	5.8168	5.69618	5.69746
A1X283	SH3PXD2B	22	22	32.8	101.58	0	131.62	2640000000	59	6.52126	6.70298	6.78117	6.66847
A2RRP1	NBAS	2	2	1.1	268.57	0.007719	2.0396	34436000	132	4.21357	4.65925	4.91361	4.59548
A2RTX5	TARSL2	5	2	5.7	92.644	0.001737	2.8205	154000000	48	4.77824	6.20653	6.18532	5.72336
A2RUS2	DENND3	1	1	0.9	135.89	0.037624	1.2312	5922000	74	4.49488	4.76159	4.34776	4.53474
A3KMH1	VWA8	16	16	10.8	214.82	0	47.064	470000000	125	5.54643	5.75915	5.36985	5.55848
A3KN83	SBNO1	14	8	13.1	154.31	0	35.936	508000000	75	5.89988	6.04933	5.54078	5.83
A4D1P6	WDR91	10	10	15.4	83.343	0	16.936	169000000	48	5.37291	6.04068	5.93343	5.78234
A4UGR9	XIRP2	2	2	0.9	382.3	0.024372	1.5127	103000000	231	4.46644	5.30255	5.39019	5.05306
A5D8V6	VPS37C	2	2	6.5	38.658	0.018482	1.6316	27794000	13	4.60274	5.56475	5.5969	5.2548
A5PLN9	TRAPPC13	2	2	7	46.523	0.000713	4.2522	25170000	23	5.11052	5.6657	5.70091	5.49238
A5YKK6	CNOT1	27	27	13.5	266.94	0	129.72	896000000	136	5.10013	5.81373	5.95757	5.62381
A6NCE7;Q9GZQ8	MAP1LC3B2;MAP1LC3B	3	3	20.8	14.628	0.000705	4.0729	214000000	5	6.66826	7.23497	6.93148	6.9449
A6ND36	FAM83G	3	3	5	90.834	0.000706	4.0895	16409000	47	5.12087	5.33656	4.91877	5.1254
A6NDG6	PGP	12	12	44.9	34.006	0	199.42	1850000000	19	6.97871	7.15051	7.36864	7.16595
A6NDR6;Q99687;O00470;O14770;A8K0S8	MEIS3P1;MEIS3;MEIS1;MEIS2;MEIS3P2	2	2	6.6	30.204	0.001745	2.9025	24133000	12	5.59835	5.69617	6.04833	5.78095
A6NED2	RCCD1	4	4	11.4	40.078	0.000477	4.319	146000000	21	5.83975	6.11767	5.76049	5.90597
A6NFI3	ZNF316	3	3	4.2	108.44	0	14.547	58760000	60	4.84893	5.18418	5.45157	5.16156
A6NGU5;P36268;P19440	GGT3P;GGT2;GGT1	1	1	2.1	61.501	0.006389	2.1806	11859000	30	4.95236	4.62443	5.4853	5.0207
A6NHR9	SMCHD1	67	67	37.4	226.37	0	323.31	13600000000	127	6.88117	7.03798	7.18027	7.03314
A6NI28	ARHGAP42	4	4	5.8	98.568	0	19.202	113000000	60	4.85111	5.35355	5.1514	5.11869
A6NIH7	UNC119B	3	3	19.9	28.136	0	29.855	142000000	18	5.67812	5.97763	5.39161	5.68245
A6NKD9	CCDC85C	9	9	30.1	45.209	0	28.292	330000000	21	5.23447	5.63593	5.9473	5.6059
A6NKF1	SAC3D1	7	7	18.8	43.553	0.000306	11.16	368000000	23	6.15512	6.15664	6.13881	6.15019
A6NKP2	SDR42E2	1	1	3.3	46.869	0.022929	1.5456	13865000	24	4.91094	5.76169	4.56872	5.08045
A6NNL5	C15orf61	1	1	12.1	18.091	0.048736	1.0915	10963000	10	4.30572	4.29328	6.03993	4.87964
A7E2Y1	MYH7B	2	1	1.3	225.84	0.006946	2.0932	502000000	128	4.60446	6.59388	4.72234	5.30689
A8K855	EFCAB7	2	2	3.8	71.981	0.046112	1.1048	533000000	43	4.60324	5.36446	6.82525	5.59765
A8K979	ERI2	1	1	1.9	77.4	0.048075	1.0989	801000000	38	4.74347	7.32395	5.0173	5.69491
A8MPP1;Q92771;Q96FC9	DDX11L8;DDX12P;DDX11	7	7	10	101.81	0.000291	9.4132	94086000	60	4.90979	5.53175	5.39608	5.27921
A8MPS7	YDJC	3	3	10.5	34.466	0.006572	2.1404	18293000	15	5.0574	5.61193	5.84276	5.50403
A8MW92	PHF20L1	1	1	2.6	115.01	0	22.02	21535000	58	4.54586	5.25698	5.2801	5.02765
P62308;A8MWD9	SNRPG;SNRPGP15	2	2	26.3	8.496	0	25.361	2060000000	3	7.79584	7.73695	8.75291	8.09523
A8MYP8	ODF3B	1	1	4.3	27.279	0.038171	1.2267	81820000	18	4.33389	6.65759	4.59565	5.19571
A9UHW6	MIF4GD	3	3	18.5	25.423	0.000286	8.7991	106000000	16	5.70208	5.81887	5.8284	5.78312
B3EWF7	EPM2A	1	1	3.5	35.169	0.013734	1.8193	27101000	23	5.89475	5.59496	4.88244	5.45738
B3KNS4	hCG_2043597	3	3	33	11.601	0	31.08	455000000	5	5.82648	6.1672	6.04731	6.01366
B4DX44	ZNF736	1	1	1.6	49.868	0.035761	1.2517	239000000	37	6.06111	6.61888	6.06254	6.24751
Q99613;B5ME19	EIF3C;EIF3CL	30	30	34.8	105.34	0	323.31	4620000000	46	6.85633	6.9927	7.06703	6.97202
C4AMC7;Q6VEQ5;Q9NQA3;A8K0Z3	WASH3P;WASH2P;WASH6P;WASH1	10	10	19.7	49.994	0	107.95	355000000	21	6.41759	6.63878	6.80831	6.62156
C9JC47;P0CG42	FAM157A;FAM157B	1	1	2.9	42.896	0.026316	1.467	12417000	28	5.64685	4.75622	4.58232	4.99513
E9PAV3	NACA	8	8	2.7	205.42	0	323.31	1020000000	110	6.00604	6.25869	6.29818	6.18764
E9PRG8	C11orf98	1	1	10.6	14.234	0.004805	2.3172	161000000	8	6.65584	6.78522	6.7726	6.73789
H7BZ55		1	1	1	185.64	0.048058	1.0983	1643300	122	4.12937	4.97897	4.18347	4.4306
L0R819	ASNSD1	4	4	60.4	11.25	0	41.877	254000000	7	5.44237	5.94274	6.20265	5.86259
O00115	DNASE2	2	2	5.3	39.58	0.000696	3.8477	43522000	15	5.56334	5.89102	6.2449	5.89975
O00116	AGPS	2	2	4.3	72.911	0.005596	2.2421	32581000	40	4.53365	4.97684	5.85716	5.12255
O00139	KIF2A	24	20	39.9	79.954	0	213.18	4250000000	46	6.82374	7.08785	7.14289	7.01816
O00148	DDX39A	26	12	58.1	49.129	0	119.94	8300000000	24	6.94552	7.09999	7.18244	7.07598
O00151	PDLIM1	19	19	82.7	36.071	0	323.31	3740000000	19	6.98776	7.34891	7.36754	7.23474
O00154	ACOT7	10	10	27.1	41.796	0	62.688	1930000000	21	6.70513	6.98566	6.94807	6.87962
O00159	MYO1C	33	33	33.4	121.68	0	80.73	1010000000	67	5.94751	5.96198	6.41802	6.10917
O00161	SNAP23	3	3	22.3	23.354	0.000486	4.6524	71384000	14	5.63826	5.89755	6.05694	5.86425
O00170	AIP	8	8	42.4	37.664	0	45.302	731000000	22	6.09972	6.26169	6.45139	6.27093
O00178	GTPBP1	16	16	31.8	72.453	0	86.962	930000000	33	5.71278	6.02309	6.35618	6.03068
O00186	STXBP3	12	12	20.1	67.764	0	30.285	587000000	36	6.38371	6.40834	6.57965	6.45723
O00193	SMAP	3	3	25.7	20.332	0	21.021	50623000	8	6.22471	6.38292	6.34932	6.31898
O00203	AP3B1	14	12	14.1	121.32	0	110.96	1230000000	63	6.17237	6.39801	6.40302	6.32447
O00212	RHOD	2	2	11.4	23.466	0.041056	1.1856	1491700	13	5.05975	4.43511	4.88989	4.79492
O00220	TNFRSF10A	2	2	5.3	50.089	0.000476	4.2704	141000000	21	6.12587	6.57653	6.19937	6.30059
O00221	NFKBIE	2	2	4.2	52.863	0.000706	4.1017	730000000	28	6.61785	7.16906	6.69286	6.82659
O00231	PSMD11	22	22	51.7	47.463	0	213.92	2760000000	32	6.85534	7.0327	7.02206	6.97003
O00232	PSMD12	9	9	23.5	52.904	0	58.191	434000000	34	5.78563	6.46538	6.32224	6.19108
O00233	PSMD9	8	8	45.3	24.682	0	273.61	1110000000	12	6.75373	6.8744	6.93923	6.85579
O00244	ATOX1	5	5	47.1	7.4016	0	29.055	861000000	4	7.20962	7.55122	7.56175	7.44086
O00255	MEN1	2	2	4.1	68.023	0	40.973	54466000	36	5.37378	5.05477	6.06558	5.49804
O00257	CBX4	4	4	8.8	61.367	0.000532	6.7555	127000000	37	5.4507	6.2011	4.94866	5.53349
O00264	PGRMC1	5	4	18.5	21.671	0	21.085	546000000	10	7.01749	7.16994	7.20159	7.12967
O00267	SUPT5H	31	31	34.9	121	0	323.31	4670000000	57	6.35201	6.68011	6.84265	6.62492
O00268	TAF4	11	11	17.9	110.11	0	183.61	340000000	45	5.84053	6.15302	6.3478	6.11378
O00273	DFFA	9	9	27.2	36.521	0	30.036	954000000	19	6.40698	6.70756	6.76308	6.62587
O00299	CLIC1	13	13	50.2	26.922	0	323.31	6710000000	17	7.58939	7.87235	8.00813	7.82329
O00303	EIF3F	13	13	40.6	37.563	0	236.56	3060000000	16	7.44581	7.65653	7.71425	7.60553
O00308	WWP2	5	5	7.4	98.911	0.00051	5.7424	52906000	55	5.08714	4.90369	4.82747	4.93943
O00311	CDC7	3	3	5.4	63.887	0.000486	4.6569	94689000	37	5.02995	5.70004	5.98521	5.57173
O00330	PDHX	7	7	17.8	54.122	0	323.31	400000000	30	6.00178	5.78983	6.19271	5.99477
O00370		1	1	0.8	149.01	0.018663	1.6278	87835000	80	4.5088	6.04056	4.81309	5.12082
O00399	DCTN6	1	1	9.5	20.747	0.000304	10.915	22704000	8	4.79241	4.6225	6.45301	5.28931
O00401	WASL	8	8	21.2	54.826	0	15.97	395000000	27	6.03467	5.04704	6.14482	5.74218
O00410	IPO5	25	25	27.9	123.63	0	323.31	2340000000	58	6.1692	6.47904	6.6363	6.42818
O00411	POLRMT	7	7	6.7	138.62	0.000516	5.9488	91994000	70	4.41301	5.27096	5.03379	4.90592
O00418	EEF2K	7	7	11.6	82.143	0	12.393	178000000	44	5.4036	5.68681	5.86528	5.6519
O00422	SAP18	5	5	35.3	17.561	0	100.51	1240000000	13	7.20112	7.49877	7.5753	7.42506
O00423	EML1	3	3	5.2	89.86	0.000489	4.8006	66101000	45	5.25339	5.49279	5.99064	5.57894
O00425	IGF2BP3	11	9	27.5	63.704	0	48.271	330000000	35	6.02731	6.49006	6.26656	6.26131
O00429	DNM1L	21	21	34.9	81.876	0	120.07	2310000000	53	6.62096	6.69269	6.85226	6.72197
O00442	RTCA	7	7	30.3	39.336	0	29.611	305000000	21	6.0904	6.42622	5.96391	6.16018
O00443	PIK3C2A	11	11	7.9	190.68	0.000298	10.069	367000000	110	5.7938	5.93831	5.59754	5.77655
O00461	GOLIM4	7	7	12.8	81.879	0	15.903	216000000	44	5.43807	5.86502	5.87035	5.72448
O00463	TRAF5	5	5	13.1	64.405	0	15.781	174000000	35	5.11408	6.07769	5.36419	5.51865
O00468	AGRN	8	8	5.2	217.32	0.000284	8.6484	109000000	107	4.5609	5.30673	4.8914	4.91968
O00469	PLOD2	6	6	11.5	84.685	0.000301	10.586	88683000	44	5.11157	5.53316	5.63895	5.42789
O00471	EXOC5	9	9	16.4	81.852	0	99.537	480000000	47	5.86957	6.41981	6.1248	6.13806
O00472	ELL2	3	3	5.5	72.324	0.001737	2.8124	27055000	42	4.61051	4.93045	5.71447	5.08514
O00483	NDUFA4	1	1	12.3	9.3697	0.018316	1.6516	33406000	6	6.13408	6.15054	6.44587	6.2435
O00487	PSMD14	6	6	25.8	34.577	0	19.686	694000000	17	6.5209	6.45045	6.93205	6.63447
O00488	ZNF593	4	4	48.5	15.199	0.000496	5.1055	101000000	9	5.58458	6.50909	6.39616	6.16328
O00499	BIN1	21	19	40.8	64.699	0	174.12	2110000000	30	6.82407	7.11314	7.07525	7.00415
O00505	KPNA3	5	3	13.1	57.81	0.000302	10.666	128000000	20	5.46696	6.36448	6.32921	6.05355
O00506	STK25	7	2	17.6	48.111	0.005603	2.2467	32530000	27	5.33963	5.61759	5.75714	5.57145
O00512	BCL9	6	6	6.3	149.29	0	13.429	100000000	69	5.63106	5.55169	5.39148	5.52474
O00522	KRIT1	4	4	8.6	84.347	0.000496	5.1461	17781000	49	4.4291	4.47698	4.59312	4.49973
O00534	VWA5A	7	7	11.6	86.488	0	26.479	197000000	46	5.52389	5.95129	5.75066	5.74195
O00541	PES1	4	4	8.7	68.002	0	20.123	801000000	36	5.63131	5.23603	5.36359	5.41031
O00560	SDCBP	2	2	15.1	32.444	0.025091	1.4974	31399000	17	5.47423	5.8742	5.32625	5.55823
O00562	PITPNM1	11	11	13.3	134.85	0	37.316	256000000	63	5.5931	5.75007	5.95873	5.7673
O00566	MPHOSPH10	6	6	12.5	78.863	0.000497	5.15	86241000	37	5.64902	5.725	5.09975	5.49126
O00567	NOP56	9	9	16.2	66.049	0	28.64	397000000	36	5.64072	6.15229	5.98608	5.92636
O00571;O15523	DDX3X;DDX3Y	49	46	63.4	73.243	0	323.31	16000000000	41	7.61306	7.71203	7.99791	7.77433
O00584	RNASET2	4	4	17.2	29.48	0	17.368	163000000	18	6.27275	6.36109	6.69075	6.44153
O00592	PODXL	2	2	4.3	58.635	0.029584	1.3707	80419000	23	5.76713	6.09999	5.6918	5.85297
O00625	PIR	12	12	52.8	32.113	0	284.17	1320000000	17	6.94685	7.22108	7.12577	7.0979
O00629	KPNA4	8	6	20.5	57.886	0	134.78	366000000	20	6.57844	5.93687	5.91751	6.14427
O00635	TRIM38	3	3	7.5	53.415	0.000507	5.5817	68088000	22	5.17196	5.91299	5.70343	5.59613
O00712	NFIB	5	5	21.2	47.441	0	37.449	263000000	19	5.91651	6.40012	6.15884	6.15849
O00716	E2F3	5	5	14.2	49.161	0.000279	8.1918	167000000	17	5.47314	5.96401	6.74272	6.05996
O00743	PPP6C	7	7	29.5	35.144	0	46.623	407000000	20	6.42612	6.50072	6.56879	6.49854
O00750	PIK3C2B	2	2	1.2	184.77	0.018302	1.6446	107000000	96	5.39813	5.55731	5.60486	5.5201
O00763	ACACB	8	3	4.8	276.54	0.001937	2.6801	8339600	143	4.8215	4.47276	4.76581	4.68669
O00764	PDXK	9	9	33	35.102	0	54.811	739000000	19	5.97851	5.95994	7.31378	6.41741
O00767	SCD	3	3	12.8	41.522	0	35.196	148000000	17	6.44689	6.24544	6.57909	6.42381
O14497	ARID1A	35	35	24.2	242.04	0	249.3	2210000000	90	5.83321	6.07218	6.21492	6.0401
O14503	BHLHE40	2	2	9.2	45.51	0.00048	4.3965	19103000	24	4.667	5.78239	5.27889	5.24276
O14519;O75956	CDK2AP1;CDK2AP2	2	2	20	12.365	0.035443	1.2602	15959000	5	4.94545	6.36246	5.94841	5.75211
O14526	FCHO1	2	2	3.3	96.86	0.03218	1.3109	9374500	48	4.82467	4.67606	5.10897	4.8699
O14530	TXNDC9	6	6	30.1	26.534	0.000299	10.301	383000000	16	6.2333	6.36777	6.3235	6.30819
O14545	TRAFD1	4	4	9.8	64.84	0	17.551	258000000	31	5.57395	5.69889	5.89414	5.72233
O14561	NDUFAB1	2	2	12.2	17.417	0	20.298	170000000	10	6.38945	6.93199	6.77998	6.70047
O14562	UBFD1	8	8	26.9	33.382	0	41.189	476000000	14	6.66961	6.92505	6.90691	6.83386
O14578	CIT	11	11	7.2	231.43	0	17.66	155000000	139	4.78156	4.82867	4.50533	4.70519
O14579	COPE	14	14	41.6	34.482	0	323.31	6460000000	21	6.90705	6.2707	7.20485	6.7942
O14593	RFXANK	2	2	9.6	28.102	0.001127	3.3632	10617000	11	4.54562	5.98463	4.42005	4.98343
O14617	AP3D1	15	15	18.9	130.16	0	47.094	615000000	58	5.91916	6.02621	6.14126	6.02888
O14618	CCS	6	6	24.1	29.04	0.000275	7.7213	498000000	14	6.87424	7.23915	6.9045	7.00596
O14639	ABLIM1	14	14	25.8	87.687	0	64.717	768000000	57	6.053	6.08941	6.29517	6.14586
O14641	DVL2	3	3	6.5	78.947	0	14.718	99852000	32	5.66851	5.84644	6.2905	5.93515
O14646	CHD1	9	6	6.1	196.69	0	49.69	278000000	104	4.99097	4.72966	4.82854	4.84972
O14647	CHD2	12	9	8.1	211.34	0	31.217	869000000	103	4.26074	4.57097	6.70252	5.17808
O14653	GOSR2	1	1	5.2	24.775	0.004808	2.3197	21870000	11	5.65227	6.04438	5.63506	5.77724
O14672	ADAM10	1	1	1.9	84.141	0.003991	2.37	0	45	4.25446	4.50585	4.67182	4.47738
O14684	PTGES	2	2	13.2	17.102	0.014059	1.776	107000000	7	6.94097	4.58569	6.81598	6.11421
O14686	KMT2D	37	36	9.9	593.38	0	142.21	1080000000	241	5.10051	5.49653	5.62839	5.40848
O14727	APAF1	2	2	2	141.84	0.032174	1.3104	81001000	72	5.78363	4.6379	5.71383	5.37845
O14730	RIOK3	1	1	2.7	59.092	0.034207	1.2752	13560000	29	4.48566	4.8779	5.66986	5.01114
O14732	IMPA2	4	4	18.8	31.321	0	16.208	146000000	16	6.23175	4.69957	6.64537	5.8589
O14733	MAP2K7	6	6	21	47.484	0	25.17	319000000	26	6.1617	6.38115	6.21611	6.25299
O14737	PDCD5	6	6	39.2	14.285	0	131.18	1940000000	10	7.13564	7.32056	7.37278	7.27633
O14744	PRMT5	9	9	17.3	72.683	0	29.922	368000000	39	5.9929	5.66378	6.10123	5.9193
O14745	SLC9A3R1	18	18	59.5	38.868	0	220.83	3980000000	27	6.6384	6.84526	7.00509	6.82958
O14757	CHEK1	6	6	18.3	54.433	0	48.11	306000000	27	5.81004	6.0739	6.29822	6.06072
O14772	FPGT	5	5	10.7	68.009	0.000501	5.3573	31967000	36	4.69536	5.59654	5.23729	5.1764
O14773	TPP1	1	1	2.5	61.247	0.001944	2.7566	58375000	25	5.4716	5.64155	6.20431	5.77249
O14776	TCERG1	52	52	37.2	123.9	0	323.31	17800000000	54	7.27182	7.45675	7.71221	7.48026
O14777	NDC80	17	17	30.7	73.912	0	230.15	1010000000	46	6.27026	6.25064	6.59329	6.3714
O14795	UNC13B	4	4	4	180.68	0.000485	4.5995	28126000	94	4.62828	4.65539	4.86726	4.71698
O14802	POLR3A	12	12	15.4	155.64	0	21.318	200000000	97	4.22786	4.81601	4.87265	4.63884
O14818	PSMA7	11	11	48	27.887	0	96.16	2340000000	16	6.08347	5.89186	6.4023	6.12588
O14828	SCAMP3	8	8	24.2	38.287	0	194.49	993000000	13	6.71909	7.05034	7.09293	6.95412
O14841	OPLAH	21	21	25.2	137.46	0	95.165	905000000	57	5.3327	5.54366	5.66396	5.51344
O14867	BACH1	1	1	1.6	81.957	0.036811	1.2472	22058000	46	4.5471	5.30903	5.44059	5.09891
O14874	BCKDK	3	3	11.4	46.36	0.000528	6.537	36243000	25	5.12366	5.55774	5.62043	5.43394
O14880	MGST3	2	2	15.8	16.516	0	53.482	324000000	8	5.77297	6.56613	6.35355	6.23088
O14893	GEMIN2	2	2	11.4	31.585	0.000485	4.6407	54966000	15	5.87645	6.0026	5.55814	5.8124
O14907	TAX1BP3	2	2	28.2	13.735	0	17.037	298000000	7	6.9703	5.81263	5.92272	6.23522
O14908	GIPC1	4	4	19.2	36.049	0	60.389	174000000	18	6.10765	6.51108	6.70934	6.44269
O14920	IKBKB	1	1	1.7	86.563	0.001755	2.9813	24622000	48	4.9604	5.47372	5.09349	5.17587
O14929	HAT1	3	3	11.5	49.54	0.000704	4.0561	32739000	22	5.42382	5.56116	5.74448	5.57649
O14936	CASK	9	9	11.2	105.12	0.000311	11.752	290000000	56	5.42907	5.50841	5.14101	5.3595
O14949	UQCRQ	1	1	15.9	9.9062	0.005602	2.2448	11611000	6	4.99882	5.88281	6.06878	5.65014
P19105;O14950	MYL12A;MYL12B	2	2	17.5	19.794	0	115.42	441000000	11	6.89663	7.06367	7.17295	7.04442
O14964	HGS	12	12	14.8	86.191	0	27.338	896000000	29	6.56442	7.08052	6.85643	6.83379
O14965	AURKA	12	12	40.2	45.823	0	88.711	1080000000	28	5.64032	5.93931	6.04072	5.87345
O14974	PPP1R12A	13	13	15.6	115.28	0	34.099	382000000	54	5.79589	6.20333	5.98678	5.99533
O14976	GAK	8	8	9.2	143.19	0	26.375	152000000	69	4.65158	4.68637	4.7135	4.68382
O14979	HNRNPDL	18	17	32.4	46.437	0	128.77	4130000000	23	6.57894	6.89246	6.91927	6.79689
O14980	XPO1	23	23	27.5	123.38	0	284.68	2330000000	58	6.61236	6.88696	7.04481	6.84804
O14981	BTAF1	22	22	15	206.89	0	111.49	1030000000	100	6.01119	6.30346	6.10127	6.13864
O15013	ARHGEF10	2	2	2	151.61	0.000703	4.0044	32740000	61	5.25169	4.79587	5.47085	5.1728
O15014	ZNF609	22	22	22.6	151.19	0	214.11	784000000	66	5.94362	5.65756	6.0251	5.87543
O15018	PDZD2	1	1	0.5	301.64	0.034912	1.2649	8585900	159	4.73239	4.52515	4.80218	4.68657
O15020	SPTBN2	54	44	28.7	271.32	0	261.23	2360000000	159	5.52183	5.86032	5.83471	5.73895
O15027	SEC16A	15	15	9.3	251.89	0	96.909	621000000	95	5.9719	6.26198	5.88978	6.04122
O15031	PLXNB2	6	6	5	205.12	0	40.335	100000000	105	4.76273	4.88804	4.95328	4.86802
O15037	KHNYN	2	2	4	74.533	0.001341	3.2442	29293000	48	4.9181	5.19446	5.27066	5.12774
O15042	U2SURP	28	28	34.7	118.29	0	323.31	5850000000	48	6.74677	6.94358	7.17984	6.95673
O15047	SETD1A	20	20	15.3	186.03	0	82.421	691000000	80	5.21777	5.99628	5.57312	5.59572
O15056	SYNJ2	2	2	1.9	165.54	0.001345	3.2717	18933000	79	4.52778	4.90408	5.20268	4.87818
O15062	ZBTB5	4	4	9	74.277	0.00071	4.1678	44669000	31	5.59894	5.25835	5.40405	5.42045
O15066;O14782	KIF3B;KIF3C	5	5	9.2	85.124	0.000274	7.7068	47481000	47	5.21476	5.16915	5.60045	5.32812
O15067	PFAS	27	27	25.6	144.73	0	241.27	4120000000	66	6.41263	6.77009	6.6846	6.62244
O15068	MCF2L	5	5	6.4	128.11	0	16.418	117000000	67	5.07247	5.33013	5.28888	5.23049
O15084	ANKRD28	16	15	22.7	112.96	0	117.35	558000000	37	5.52893	5.57334	5.84788	5.65005
O15116	LSM1	2	2	17.3	15.179	0.000523	6.3177	431000000	11	7.05755	6.7748	7.29686	7.04307
O15118	NPC1	4	4	3.3	142.17	0.00027	7.2563	59343000	49	5.40116	5.5369	5.20183	5.37996
O15126	SCAMP1	3	3	14.2	37.92	0.000285	8.7539	66507000	19	5.80085	5.78967	5.79539	5.7953
O15127	SCAMP2	4	4	10.6	36.648	0.000276	7.8948	116000000	10	6.35124	6.70586	6.63541	6.56417
O15143	ARPC1B	15	15	43.5	40.949	0	323.31	3610000000	19	6.96647	7.31393	7.37251	7.21764
O15144	ARPC2	16	16	51.7	34.333	0	116.76	4160000000	23	7.40075	7.50861	7.61535	7.50824
O15145	ARPC3	6	6	36	20.546	0	118.58	1930000000	12	7.11504	6.35251	7.54033	7.00263
O15156	ZBTB7B	8	8	17.6	58.026	0	55.496	637000000	16	6.90255	6.96948	5.42732	6.43312
O15160	POLR1C	12	12	41.3	39.249	0	117.22	3560000000	19	7.28289	7.43449	7.5724	7.42993
O15164	TRIM24	1	1	1.6	116.83	0.000529	6.5757	31537000	62	4.98005	5.21769	5.39457	5.19744
O15169	AXIN1	2	2	3.2	95.634	0.0007	3.9467	47735000	46	5.10267	5.80164	5.44356	5.44929
O15173	PGRMC2	3	2	13.9	23.818	0.007525	2.0534	55273000	12	6.20162	5.75272	6.38906	6.11447
O15195	VILL	1	1	2.2	95.906	0.043375	1.1557	4783100	54	4.3881	4.94732	4.74087	4.6921
O15212	PFDN6	11	11	52.7	14.582	0	79.093	685000000	12	6.80426	7.01237	7.12759	6.98141
O15226	NKRF	20	20	32	77.672	0	45.595	956000000	47	5.89845	6.33536	6.30016	6.17799
O15230	LAMA5	9	9	3.2	399.73	0.000303	10.81	111000000	201	4.08084	4.71256	4.50401	4.43247
O15260	SURF4	2	2	10.4	30.394	0	15.187	331000000	11	6.6832	7.10792	6.91656	6.90256
O15265	ATXN7	4	4	8.3	95.45	0	21.685	78962000	48	4.73555	4.87804	4.799	4.8042
O15269	SPTLC1	4	4	8.9	52.743	0.0005	5.3357	66263000	26	5.41318	5.37125	5.65887	5.4811
O15270	SPTLC2	2	2	5.7	62.924	0.006576	2.1437	10943000	36	5.24135	4.5152	5.11277	4.95644
O15287	FANCG	1	1	1.6	68.553	0.005789	2.2044	29607000	43	5.03427	5.37773	5.53362	5.31521
O15294	OGT	33	33	34.3	116.92	0	262.84	4210000000	53	6.62512	6.86883	7.17782	6.89059
O15305	PMM2	6	5	27.6	28.082	0	14.188	768000000	17	6.76696	7.19173	7.10911	7.0226
O15321	TM9SF1	3	3	7.1	68.86	0.000533	6.8016	99388000	24	5.29789	5.78086	5.89124	5.65666
O15344	MID1	7	7	16.5	75.25	0	35.054	173000000	40	5.83017	6.21569	6.18687	6.07758
O15347	HMGB3	12	12	39.5	22.98	0	57.445	1850000000	11	6.48118	6.74292	6.61655	6.61355
O15355	PPM1G	9	9	21.1	59.271	0	89.843	1120000000	27	6.8014	6.80668	7.02181	6.87663
O15357	INPPL1	17	17	15.5	138.6	0	27.324	617000000	81	5.85895	6.01153	6.0391	5.96986
O15371	EIF3D	23	23	47.1	63.972	0	323.31	6600000000	27	6.98149	7.13922	7.26319	7.12797
O15372	EIF3H	9	9	35.8	39.93	0	79.386	1000000000	24	6.4537	5.93117	6.81221	6.39903
O15379	HDAC3	9	8	28.3	48.847	0	17.227	366000000	25	6.36532	6.25708	6.65248	6.42496
O15382	BCAT2	8	8	25.3	44.287	0	39.091	281000000	22	5.65564	6.62084	6.69283	6.3231
O15391	YY2	5	1	14.2	41.347	0.000708	4.1279	544000000	15	6.84753	7.08976	7.22891	7.0554
O15397	IPO8	5	4	4.6	119.94	0.000488	4.7143	123000000	57	4.8231	5.41556	5.35218	5.19695
O15400	STX7	5	5	23.4	29.815	0.000292	9.5807	159000000	13	6.47999	6.74613	6.53101	6.58571
O15417	TNRC18	5	5	2.8	314.52	0	21.147	44260000	148	4.80567	5.24721	4.49016	4.84768
O15427	SLC16A3	1	1	2.8	49.469	0.003579	2.3904	56877000	18	5.92128	4.89426	6.36654	5.72736
O15431	SLC31A1	1	1	10	21.09	0.008696	1.9908	27177000	3	4.49493	4.8967	6.95708	5.44957
O15439	ABCC4	2	2	1.7	149.52	0.040719	1.1906	121000000	76	4.63443	5.23259	5.19371	5.02024
O15440	ABCC5	2	2	1.7	160.66	0.028447	1.4081	19603000	75	4.74563	4.5284	5.35719	4.87707
O15446	CD3EAP	11	11	33.9	54.985	0	95.998	2360000000	21	7.1337	6.84332	7.64873	7.20858
O15457	MSH4	1	1	1.1	104.75	0.044803	1.1292	26503000	61	4.88553	5.08257	5.55346	5.17385
O15460	P4HA2	5	5	13.5	60.901	0	27.273	90555000	35	5.25443	5.62263	5.08354	5.3202
O15498	YKT6	7	7	45.5	22.417	0	17.251	568000000	14	5.58999	6.43611	5.86445	5.96352
O15511	ARPC5	6	6	66.9	16.32	0	51.909	1200000000	12	7.1978	7.49174	7.47682	7.38879
O15514	POLR2D	3	3	35.9	16.311	0	12.547	57229000	10	5.67675	5.90832	6.5431	6.04272
O15516	CLOCK	1	1	2.2	95.303	0.0296	1.3753	11307000	35	4.58406	5.12833	5.50927	5.07389
O15530	PDPK1	2	2	7.9	63.151	0.000308	11.371	59389000	31	5.70092	5.04415	5.15406	5.29971
O15533	TAPBP	1	1	2.9	47.57	0.000492	4.9139	88052000	15	6.09826	6.25981	6.44674	6.26827
O15541	RNF113A	2	2	6.7	38.787	0.001749	2.9287	29525000	20	5.27365	5.42048	5.62371	5.43928
O15550	KDM6A	4	4	5.8	154.17	0	31.536	121000000	68	4.87714	5.20186	5.48139	5.1868
O43143	DHX15	40	39	46.3	90.932	0	323.31	14100000000	46	7.38075	7.64246	7.69575	7.57299
O43148	RNMT	14	14	35.5	54.843	0	97.018	787000000	30	6.16411	6.69373	6.34469	6.40084
O43149	ZZEF1	8	8	4.1	331.07	0.000313	11.94	82253000	151	4.39236	4.80088	5.29168	4.82831
O43150	ASAP2	1	1	1.8	111.65	0.001769	3.0727	7125400	60	4.61279	4.89073	5.01336	4.83896
O43156	TTI1	2	2	2.1	122.07	0.002969	2.4787	34252000	60	5.04505	5.22642	5.46465	5.24537
O43159	RRP8	8	8	25.4	50.714	0	28.065	418000000	27	6.41263	5.41236	6.09684	5.97394
O43169	CYB5B	4	4	52	16.694	0	51.842	153000000	9	5.46401	6.02469	6.01085	5.83318
O43172	PRPF4	21	21	49	58.449	0	323.31	4810000000	30	6.5917	6.95696	6.98987	6.84618
O43175	PHGDH	28	28	43	56.65	0	323.31	8260000000	27	7.37136	7.49886	7.70891	7.52638
O43237	DYNC1LI2	9	8	31.7	54.099	0	38.094	342000000	29	5.94973	6.11833	6.46586	6.17797
O43242	PSMD3	19	19	33	60.977	0	323.31	4040000000	39	6.7837	7.09812	7.14501	7.00894
O43251;Q9NWB1	RBFOX2;RBFOX1	3	3	11	41.373	0	16.361	194000000	11	6.36642	6.55033	6.14173	6.35283
O43252	PAPSS1	4	4	9.5	70.832	0	18.481	109000000	36	5.90102	4.84359	4.97398	5.23953
O43257	ZNHIT1	1	1	15.6	17.536	0.014037	1.7648	13616000	6	5.75702	5.07817	6.22989	5.68836
O43264	ZW10	6	6	8.6	88.828	0.000312	11.76	393000000	49	6.03011	6.24425	6.05721	6.11052
O43286	B4GALT5	1	1	2.1	45.118	0.015345	1.7236	154000000	19	6.29234	6.52577	6.44448	6.42086
O43290	SART1	26	26	36.9	90.254	0	219.42	3190000000	42	7.0228	6.9356	7.41204	7.12348
O43293	DAPK3	3	3	9.5	52.535	0.000271	7.3301	31708000	25	4.64902	5.35251	5.65294	5.21816
O43298	ZBTB43	1	1	2.4	52.63	0.013748	1.8264	9819700	24	4.96231	5.25066	5.14417	5.11905
O43299	AP5Z1	3	3	3.8	88.604	0	13.848	52765000	49	5.01182	5.70462	5.66982	5.46209
O43301	HSPA12A	9	9	12	74.977	0	18.6	605000000	40	5.44271	6.12339	6.13871	5.9016
O43309	ZSCAN12	1	1	2	70.959	0.017012	1.6754	5575700	40	4.91722	4.7617	4.75394	4.81095
O43314	PPIP5K2	9	9	7.2	140.41	0.000302	10.638	232000000	75	5.38657	5.88718	5.76636	5.68004
O43318	MAP3K7	2	2	3.5	67.195	0.000709	4.1424	165000000	33	5.88059	6.1208	6.17978	6.06039
O43324	EEF1E1	2	2	20.1	19.81	0	44.078	56400000	15	5.46626	5.91108	5.86047	5.74594
O43353	RIPK2	2	2	5.4	61.194	0.000497	5.1468	56777000	29	5.42527	5.45942	5.94289	5.60919
O43379	WDR62	2	2	1.5	165.95	0.028121	1.4242	73061000	77	4.91622	5.00847	5.88333	5.26934
O43390	HNRNPR	36	29	49	70.942	0	323.31	7580000000	41	7.02251	7.33967	7.25339	7.20519
O43395	PRPF3	22	22	34.8	77.528	0	204.92	3290000000	40	6.63546	6.55387	7.11508	6.76814
O43396	TXNL1	11	11	58.1	32.251	0	117.64	1030000000	15	6.19338	6.61519	6.48247	6.43035
O43399	TPD52L2	10	10	58.7	22.237	0	49.472	698000000	15	6.70637	6.83653	7.15927	6.90072
O43402	EMC8	3	3	19.5	23.773	0.000708	4.1306	44167000	12	5.60113	5.7883	6.00108	5.79684
O43422	PRKRIR	10	10	15.1	87.703	0	27.033	121000000	43	5.55132	5.57905	5.49697	5.54245
O43426	SYNJ1	9	9	6.9	173.1	0	15.507	164000000	100	5.27671	5.33033	5.29892	5.30199
O43427	FIBP	5	5	15.4	41.878	0.000483	4.522	40001000	26	5.40218	5.53528	5.87943	5.60563
O43432	EIF4G3	8	3	6.4	176.65	0.000497	5.1996	18483000	104	4.7704	4.33614	5.07474	4.72709
O43447	PPIH	10	10	60.5	19.208	0	176.07	1070000000	14	6.41881	6.84597	6.70278	6.65585
O43464	HTRA2	4	4	14.6	48.84	0	15.201	249000000	26	5.86241	6.25484	6.24492	6.12072
O43488	AKR7A2	8	8	24.5	39.589	0	50.681	760000000	17	6.35187	6.83925	6.35624	6.51579
O43491	EPB41L2	5	4	7.4	112.59	0	20.087	557000000	62	5.91843	6.2708	6.40283	6.19735
O43502	RAD51C	3	3	12.5	42.189	0.002764	2.5204	35129000	21	5.79176	5.65944	5.22976	5.56032
O43504	LAMTOR5	1	1	22	9.6138	0	17.29	166000000	5	6.22953	7.24878	7.13621	6.87151
O43542	XRCC3	2	2	6.4	37.849	0.003373	2.4247	17279000	22	4.76079	5.54852	5.63529	5.31487
O43572	AKAP10	2	2	4.5	73.817	0.0007	3.9378	38585000	35	5.19039	5.26804	5.63834	5.36559
O43583	DENR	7	7	42.4	22.092	0	121.88	632000000	9	6.55194	6.16811	6.97936	6.56647
O43592	XPOT	6	6	6.2	109.96	0.000278	8.0718	107000000	45	5.43112	6.15836	5.13586	5.57511
O43598	DNPH1	3	3	24.7	19.108	0.000508	5.613	128000000	11	6.46765	6.79278	6.40326	6.55456
O43615	TIMM44	3	3	8	51.355	0.001332	3.1392	47353000	31	5.53748	5.81344	4.72414	5.35835
O43617	TRAPPC3	4	4	23.3	20.274	0.000511	5.7626	246000000	9	6.54393	6.96036	6.87901	6.79443
O43633	CHMP2A	4	4	20.3	25.104	0.000312	11.764	358000000	12	6.72491	7.16879	6.94749	6.94706
O43639	NCK2	2	1	6.1	42.915	0.01849	1.6346	14947000	24	4.68398	4.75253	5.79435	5.07695
O43660	PLRG1	26	26	63.4	57.193	0	323.31	6210000000	31	6.82758	7.06111	7.4819	7.12353
O43663	PRC1	11	11	25.8	71.606	0	92.884	593000000	39	5.16146	6.01119	6.1401	5.77092
O43670	ZNF207	7	7	15.5	50.75	0	106.52	815000000	18	4.92169	5.14996	6.19526	5.4223
O43678	NDUFA2	2	2	32.3	10.921	0	16.158	24635000	7	5.88934	4.85171	6.43842	5.72649
O43681	ASNA1	9	9	39.7	38.792	0	44.277	526000000	15	6.74515	6.77998	6.66514	6.73009
O43683	BUB1	15	15	21.5	122.37	0	68.77	739000000	61	5.38209	5.48622	5.56736	5.47856
O43684	BUB3	17	17	53.7	37.154	0	323.31	10200000000	16	7.99237	8.15143	8.22313	8.12231
O43707	ACTN4	77	53	74.4	104.85	0	323.31	65400000000	60	7.61857	7.8973	7.92455	7.81347
O43708	GSTZ1	2	2	11.1	24.212	0.001348	3.3226	24764000	13	5.57959	5.98455	5.4542	5.67278
O43709	WBSCR22	6	6	24.6	31.88	0	43.893	357000000	13	5.89869	6.12087	6.85499	6.29152
O43715	TRIAP1	1	1	22.4	8.7858	0.007916	2.0272	73696000	5	6.63255	6.64701	6.77903	6.6862
O43719	HTATSF1	15	15	28.1	85.852	0	146.77	2170000000	55	5.75495	5.99393	5.95399	5.90096
O43747	AP1G1	8	8	8.6	91.35	0	14.36	488000000	45	6.0917	6.3175	6.28233	6.23051
O43752	STX6	3	3	17.6	29.176	0.000511	5.7941	56688000	13	5.82843	6.04716	6.02111	5.96557
O43765	SGTA	8	8	27.8	34.063	0	58.079	1130000000	13	6.98184	7.20658	7.02078	7.06973
O43768	ENSA	5	4	44.6	13.389	0	23.031	1240000000	10	6.89391	7.04657	7.27423	7.07157
O43776	NARS	21	21	36.7	62.942	0	260.71	3860000000	29	7.11244	7.31758	7.37051	7.26684
O43795	MYO1B	4	4	4.8	131.98	0.000275	7.7559	34270000	70	4.57725	4.87711	4.87801	4.77746
O43805	SSNA1	1	1	11.8	13.596	0.001743	2.8806	9667200	9	5.48101	4.858	5.8873	5.40877
O43809	NUDT21	12	12	42.3	26.227	0	323.31	8690000000	18	7.55113	8.05096	7.81661	7.80623
O43813	LANCL1	7	7	26.6	45.283	0	37.299	432000000	21	6.51585	6.51755	6.87044	6.63461
O43815	STRN	12	11	18.5	86.131	0	36.662	424000000	40	5.9349	6.18219	6.09635	6.07115
O43823	AKAP8	10	10	17.3	76.107	0	20.726	456000000	31	6.18546	6.31954	6.43505	6.31335
O43824	GTPBP6	2	2	4.5	56.897	0.02619	1.4774	2018500	28	4.59167	4.93695	4.85787	4.7955
O43829	ZBTB14	2	2	6.7	50.956	0.000693	3.7653	74149000	27	5.07544	6.19753	4.66241	5.31179
O43837	IDH3B	9	9	29.6	42.183	0	24.656	648000000	23	6.57349	6.63122	6.93344	6.71272
O43847	NRD1	13	13	14.8	131.7	0	63.85	834000000	56	5.88339	5.96333	5.98831	5.94501
O43852	CALU	7	7	28.3	37.106	0	31.091	305000000	17	6.14261	5.61815	6.62998	6.13025
O43854	EDIL3	1	1	2.1	53.764	0.021638	1.5691	5756700	27	4.69036	4.85115	5.32881	4.95677
O43865	AHCYL1	32	18	51.7	58.951	0	323.31	12300000000	33	7.39256	7.60057	7.47923	7.49079
O43896	KIF1C	1	1	1.4	122.95	0.000478	4.3666	14379000	69	4.94936	4.61578	5.077	4.88071
O43913	ORC5	6	6	12.2	50.282	0.000284	8.6404	298000000	28	5.24753	6.3506	6.22912	5.94242
O43924	PDE6D	2	2	20.7	17.42	0.016278	1.6959	0	5	4.97114	4.73201	4.67861	4.79392
O43929	ORC4	8	8	26.4	50.377	0	38.171	919000000	27	6.81836	5.54541	5.902	6.08859
O60216	RAD21	14	14	28.8	71.689	0	83.548	1420000000	26	6.45446	6.6243	6.80438	6.62771
O60220	TIMM8A	5	5	55.7	10.998	0	28.923	605000000	6	7.06108	7.02465	7.31006	7.13193
O60231	DHX16	25	24	28.2	119.26	0	209.74	3050000000	54	6.77946	7.02444	7.01439	6.93943
O60232	SSSCA1	4	4	29.1	21.474	0	51.019	304000000	12	6.5007	6.7385	6.87842	6.70587
O60244	MED14	13	13	14.5	160.6	0	68.469	615000000	77	5.55008	5.7728	6.11287	5.81192
O60256	PRPSAP2	8	7	29.5	40.925	0	31.677	542000000	26	6.16767	6.2852	5.65715	6.03667
O60264	SMARCA5	33	23	30.2	121.9	0	252.06	3650000000	64	6.52098	6.78332	6.89554	6.73328
O60271	SPAG9	14	12	13.6	146.2	0	37.447	1520000000	78	4.78991	5.77895	5.79586	5.45491
O60287	URB1	1	1	0.9	254.39	0.013881	1.7865	0	118	4.50384	4.91755	4.86756	4.76298
O60293	ZFC3H1	18	18	12.3	226.35	0	26.796	333000000	110	4.66674	5.41647	5.52947	5.20423
O60294	LCMT2	7	7	18.4	75.601	0	63.296	157000000	31	4.82393	5.48833	5.11965	5.14397
O60306	AQR	19	19	14.8	171.29	0	52.38	683000000	81	5.21317	5.79364	5.65256	5.55312
O60313	OPA1	6	6	8.1	111.63	0	15.917	105000000	66	4.36886	4.89229	5.26383	4.84166
O60331	PIP5K1C	3	3	10.6	73.259	0.000697	3.877	22002000	30	4.62551	4.66301	5.86533	5.05128
O60333	KIF1B	3	2	2.8	204.47	0.000493	5.002	46328000	110	4.65293	4.75158	4.94289	4.78247
O60341	KDM1A	23	23	36.7	92.902	0	108.41	1650000000	45	6.64224	7.0177	7.00199	6.88731
O60343	TBC1D4	14	13	13.9	146.56	0	66.433	327000000	73	5.0146	5.74883	5.36521	5.37621
O60346	PHLPP1	4	4	3.1	184.67	0.000479	4.3863	91721000	90	4.80844	4.66857	4.79621	4.75774
O60427	FADS1	2	2	4.7	51.964	0.005202	2.2736	33170000	25	5.65439	5.2503	5.9423	5.61566
O60437	PPL	19	19	13.6	204.74	0	31.605	252000000	135	5.02065	5.36879	5.30151	5.23032
O60443	DFNA5	7	7	17.1	54.554	0	115.45	529000000	27	6.33933	6.55873	6.3924	6.43015
O60447	EVI5	2	2	2.6	92.948	0.006565	2.1317	16959000	48	5.00539	5.01716	4.59662	4.87306
O60488	ACSL4	22	19	36.4	79.187	0	214.14	3140000000	40	6.78979	7.01995	7.13383	6.98119
O60493	SNX3	12	10	72.8	18.762	0	169.34	1650000000	11	7.26416	6.74774	7.6436	7.2185
O60502	MGEA5	5	5	6.4	102.91	0	19.036	161000000	52	5.04692	5.04147	6.2158	5.43473
O60504	SORBS3	12	12	21.5	75.34	0	56.158	661000000	47	5.51386	5.69211	5.85043	5.68547
O60506	SYNCRIP	38	31	57.3	69.602	0	323.31	21000000000	39	7.81525	7.87887	8.19551	7.96321
O60508	CDC40	11	11	28.5	65.521	0	39.932	239000000	38	5.69947	5.73006	4.98184	5.47046
O60524	NEMF	9	9	9.4	122.95	0.000313	11.926	222000000	58	5.64253	5.75247	6.06408	5.81969
O60547	GMDS	13	13	38.2	41.949	0	60.155	3040000000	30	6.79958	6.98678	7.04933	6.94523
O60563	CCNT1	10	10	22.5	80.684	0	108.82	1060000000	32	6.24194	5.59897	5.60173	5.81421
O60566	BUB1B	21	21	27.3	119.54	0	323.31	1700000000	64	5.60307	6.24396	5.88595	5.91099
O60568	PLOD3	12	12	18.3	84.784	0	22.38	372000000	46	5.69034	5.9022	6.01423	5.86892
O60573	EIF4E2	2	2	11	28.362	0.000307	11.264	126000000	14	6.51916	6.50295	6.39957	6.47389
O60583	CCNT2	6	6	10.1	81.028	0	18.161	125000000	37	5.44931	5.39997	5.66053	5.50327
O60602	TLR5	1	1	0.8	97.832	0.040397	1.2017	69701000	45	4.67036	4.75903	6.19002	5.20647
O60610	DIAPH1	22	22	19.3	141.35	0	91.042	596000000	70	5.64139	6.17324	6.02633	5.94699
O60645	EXOC3	6	6	10.5	85.566	0.000307	11.244	323000000	41	6.07911	5.91954	5.11153	5.70339
O60664	PLIN3	15	15	48.2	47.074	0	323.31	4500000000	30	7.14885	7.44922	7.64957	7.41588
O60671	RAD1	3	3	14.9	31.827	0	18.066	305000000	16	5.80048	5.72485	6.27779	5.93437
O60678	PRMT3	10	10	24.7	59.902	0	25.37	545000000	25	6.42323	6.71621	6.64004	6.59316
O60684	KPNA6	5	4	17	60.029	0	90.543	144000000	25	5.97381	6.13997	5.89478	6.00285
O60701	UGDH	23	23	62.6	55.023	0	323.31	3020000000	34	7.06733	7.18472	7.33636	7.19614
O60716	CTNND1	39	39	47.4	108.17	0	323.31	4410000000	54	6.54113	6.84736	6.94103	6.77651
O60749	SNX2	16	16	36.2	58.47	0	94.114	1640000000	32	6.61637	6.90925	6.82385	6.78316
O60762	DPM1	1	1	4.6	29.634	0.012195	1.8678	10367000	18	5.47841	5.43938	4.58617	5.16799
O60763	USO1	18	18	29.6	107.89	0	323.31	3530000000	51	6.15482	6.48382	6.56034	6.39966
O60783	MRPS14	1	1	10.2	15.139	0.001346	3.3037	37691000	9	5.99089	6.34177	6.00518	6.11261
O60784	TOM1	4	4	13	53.818	0.000306	11.106	132000000	19	6.04466	5.23729	5.27573	5.51923
Q99880;Q99879;Q99877;Q93079;Q5QNW6;P62807;P58876;P57053;O60814;Q96A08	HIST1H2BL;HIST1H2BM;HIST1H2BN;HIST1H2BH;HIST2H2BF;HIST1H2BC;HIST1H2BD;H2BFS;HIST1H2BK;HIST1H2BA	4	1	38.1	13.952	0	21.407	3370000000	11	7.60874	7.88264	8.03007	7.84048
O60825	PFKFB2	10	8	21.4	58.476	0	26.325	346000000	40	6.06974	6.10836	6.38005	6.18605
O60826	CCDC22	11	11	21.5	70.755	0	59.8	654000000	43	5.77059	6.03282	5.89206	5.89849
O60828	PQBP1	8	8	40.4	30.472	0	102.77	2530000000	10	7.52256	7.26905	7.8856	7.55907
O60832	DKC1	22	22	45.1	57.673	0	179.47	3030000000	36	6.30824	6.68723	6.94917	6.64821
O60841	EIF5B	41	41	39.2	138.83	0	323.31	9220000000	59	6.82061	7.17073	7.35116	7.11417
O60858	TRIM13	1	1	3.2	46.987	0.018125	1.6551	40046000	24	5.7431	6.04731	4.96446	5.58496
O60869	EDF1	6	6	48	16.368	0	23.544	1580000000	11	7.14885	7.35419	7.37798	7.29367
O60870	KIN	3	3	10.9	45.373	0	18.196	80554000	30	5.80562	6.09233	5.20739	5.70178
O60884	DNAJA2	18	18	46.6	45.745	0	309.1	2380000000	25	7.00728	7.21147	7.17846	7.1324
O60885	BRD4	17	11	13.3	152.22	0	54.602	1110000000	55	6.11955	6.61825	6.43436	6.39072
O60907	TBL1X	14	8	34	62.495	0	55.837	319000000	29	5.75666	6.04332	6.40394	6.06797
O60921	HUS1	4	4	15.4	31.691	0.000298	10.265	204000000	14	6.04852	6.36184	6.05629	6.15555
O60925	PFDN1	5	5	33.6	14.21	0.000517	5.9975	214000000	9	6.26083	6.926	6.98988	6.72557
O60927	PPP1R11	2	2	19.8	13.952	0.001133	3.4422	176000000	5	6.89244	6.18233	5.99461	6.35646
O60930	RNASEH1	4	4	24.5	32.064	0.000304	10.906	85777000	16	5.31342	5.56011	5.73967	5.53773
O60934	NBN	26	26	39.4	84.958	0	192.22	2980000000	45	6.8536	7.12717	7.23583	7.0722
O60936	NOL3	2	2	18.8	22.629	0	15.383	50110000	9	5.9257	6.40064	6.34425	6.22353
O60942	RNGTT	12	12	26.3	68.556	0	39.201	589000000	38	6.2679	6.40746	6.31869	6.33135
O75044;P0DMP2;P0DJJ0	SRGAP2;SRGAP2B;SRGAP2C	5	5	6.2	120.87	0.0003	10.48	185000000	58	6.23742	5.51669	5.86366	5.87259
O75061	DNAJC6	1	1	1.3	99.995	0.031514	1.3374	3942800	46	4.48995	4.54578	4.93305	4.65626
O75083	WDR1	31	31	68.6	66.193	0	323.31	7190000000	36	7.07617	7.19487	7.49739	7.25614
O75113	N4BP1	2	2	3.2	100.38	0.024006	1.5206	32946000	50	5.29548	5.56229	4.98435	5.28071
O75116	ROCK2	41	36	32.3	160.9	0	279.46	2890000000	97	6.315	6.65774	6.61545	6.5294
O75122	CLASP2	21	18	23	141.06	0	74.504	846000000	86	5.73813	6.14151	6.40572	6.09512
O75123	ZNF623	1	1	2.2	61.392	0.009845	1.9199	49372000	46	5.56285	4.93866	5.84994	5.45048
O75128	COBL	35	35	35.2	135.62	0	174.62	1620000000	72	6.0898	6.3386	6.3297	6.2527
O75131	CPNE3	24	23	49.2	60.13	0	293.75	3450000000	24	6.93269	7.16116	7.01982	7.03789
O75132	ZBED4	3	3	3.2	130.32	0.000525	6.4574	55981000	67	5.40603	5.09272	4.63934	5.04603
O75140	DEPDC5	3	3	2.9	181.26	0.000481	4.4447	23336000	83	4.941	4.4743	4.42441	4.61324
O75143	ATG13	2	2	4.6	56.571	0.001762	3.0237	24053000	27	4.68532	5.58513	5.38803	5.21949
O75146	HIP1R	25	25	32.1	119.39	0	278.94	1470000000	79	5.96069	5.73883	6.38897	6.0295
O75150	RNF40	35	31	32.4	113.68	0	157.52	3530000000	60	6.45321	6.80334	6.73593	6.66416
O75152	ZC3H11A	24	24	36.7	89.13	0	229.78	1420000000	54	6.00017	6.1717	6.69037	6.28741
O75153	CLUH	32	32	32.6	146.67	0	323.31	3720000000	72	6.66056	6.81161	6.9372	6.80312
O75164	KDM4A	12	11	12.5	120.66	0	19.441	269000000	50	5.42279	5.74687	5.60942	5.59303
O75165	DNAJC13	14	14	9.6	254.41	0	54.504	283000000	127	4.56926	5.41084	5.31393	5.09801
O75170	PPP6R2	9	9	14.3	104.94	0	13.811	102000000	52	4.65733	5.92288	5.29157	5.29059
O75175	CNOT3	3	3	5.3	81.871	0.000312	11.801	112000000	22	5.85355	5.91954	6.22097	5.99802
O75177	SS18L1	2	2	7.8	42.99	0.000293	9.6125	135000000	7	6.4413	6.78426	6.91794	6.7145
O75179	ANKRD17	28	16	14.1	274.25	0	119.56	1150000000	102	5.98848	5.9132	6.39782	6.09983
O75182	SIN3B	4	4	5.3	133.06	0.000533	6.8275	88429000	71	4.67222	5.23699	5.32709	5.07877
O75190	DNAJB6	3	3	12.6	36.087	0.000491	4.8943	24774000	15	5.26439	5.64556	5.16065	5.35687
O75191	XYLB	8	8	22.9	58.382	0	15.609	146000000	29	5.12701	5.2249	5.7344	5.3621
O75197	LRP5	1	1	0.7	179.14	0.037631	1.2313	3342400	83	4.62604	4.8959	4.60498	4.70897
O75208	COQ9	3	3	6.9	35.509	0.001336	3.1812	33136000	18	5.11039	5.64985	5.68327	5.48117
O75223	GGCT	9	9	54.8	21.007	0	79.63	735000000	14	6.28515	6.56152	6.45659	6.43442
O75306	NDUFS2	2	2	7.6	52.545	0.000709	4.1491	19086000	29	5.01961	5.30453	5.26926	5.1978
O75312	ZPR1	9	9	27.5	50.925	0	23.653	251000000	28	5.68227	6.5121	6.33708	6.17715
O75323	GBAS	2	2	8.7	33.742	0	15.611	327000000	20	6.31273	6.77641	6.61015	6.56643
O75330	HMMR	7	7	13	84.099	0	13.944	212000000	57	5.93264	5.05668	4.97911	5.32281
O75334	PPFIA2	6	2	5.9	143.29	0.009847	1.9214	70059000	78	4.85934	5.64045	5.66391	5.3879
O75340	PDCD6	7	7	46.1	21.868	0	62.406	1340000000	12	6.50844	6.51854	6.85805	6.62834
O75347	TBCA	10	10	63.9	12.855	0	61.541	1360000000	7	7.14897	7.26578	7.61043	7.34173
O75348;O95670	ATP6V1G1;ATP6V1G2	2	2	25.4	13.757	0	68.843	110000000	7	6.30516	6.60262	6.71573	6.54117
O75351	VPS4B	5	4	16.7	49.301	0	20.806	1010000000	27	6.38365	5.08668	6.88585	6.11873
O75362	ZNF217	3	3	4.6	115.27	0.001748	2.9246	44520000	68	5.01899	4.90596	5.28253	5.06916
O75368	SH3BGRL	11	11	85.1	12.774	0	63.685	1630000000	9	7.39356	6.55768	7.70522	7.21882
O75369	FLNB	131	123	57.6	278.16	0	323.31	38400000000	157	7.32336	7.40938	7.51394	7.41556
O75376	NCOR1	54	52	29.6	270.21	0	323.31	3970000000	154	6.27168	6.23626	6.64396	6.38397
O75380	NDUFS6	3	3	33.9	13.711	0	112.69	203000000	9	5.81421	5.92805	5.9993	5.91385
O75382	TRIM3	3	2	6	80.829	0.000701	3.956	13028000	39	4.95546	5.16953	4.9825	5.03583
O75385	ULK1	2	2	2.4	112.63	0.003786	2.3794	273000000	57	5.57548	6.25477	6.13004	5.98676
O75390	CS	16	16	39.1	51.712	0	90.446	2170000000	20	7.29568	7.5263	7.52442	7.4488
O75391	SPAG7	4	4	19.8	26.034	0.000533	6.8208	113000000	15	5.81567	5.29824	6.32911	5.81434
O75394	MRPL33	2	2	46.2	7.6191	0.003369	2.3935	113000000	4	7.2183	6.92047	6.54197	6.89358
O75396	SEC22B	12	12	53.5	24.74	0	294.76	1660000000	14	6.83821	7.17429	7.11281	7.04177
O75400	PRPF40A	23	23	22.7	108.8	0	304.21	6220000000	39	7.16185	7.29986	7.61265	7.35812
O75427	LRCH4	3	3	6.9	73.449	0	12.526	109000000	36	5.74403	6.0498	6.13069	5.97484
O75436	VPS26A	8	8	33.6	38.169	0	323.31	2410000000	23	6.95116	7.17719	7.21566	7.11467
O75439	PMPCB	7	6	17	54.366	0	21.292	218000000	27	5.89831	6.43125	6.28364	6.2044
O75446	SAP30	4	4	20.9	23.306	0.000277	7.9694	179000000	9	6.1829	6.4207	6.53387	6.37916
O75448	MED24	11	11	16.5	110.3	0	26.025	348000000	59	5.69772	5.93156	5.76341	5.79756
O75449	KATNA1	2	2	5.1	55.964	0.000704	4.0552	20644000	33	4.98166	5.23563	5.39336	5.20355
O75459	PAGE1	5	5	28.8	16.15	0	38.72	584000000	6	5.81138	6.25583	6.12791	6.06504
O75461	E2F6	1	1	5.3	31.844	0.000497	5.1553	12590000	15	5.38151	4.97268	5.77712	5.3771
O75475	PSIP1	11	10	16.8	60.103	0	91.701	2820000000	35	6.23101	6.64139	6.5494	6.47393
O75486	SUPT3H	3	3	8.5	35.792	0.0005	5.3219	32809000	13	5.49159	5.71996	6.13481	5.78212
O75489	NDUFS3	4	4	17.8	30.241	0	13.871	53248000	20	5.16599	5.70894	5.55958	5.47817
O75494	SRSF10	8	8	27.1	31.3	0	23.227	300000000	13	6.25691	6.55659	6.36998	6.39449
O75496	GMNN	8	8	34.4	23.565	0	40.017	320000000	10	6.45962	6.73775	6.72968	6.64235
O75521	ECI2	13	13	38.3	43.585	0	323.31	1800000000	21	6.35753	6.46522	6.83987	6.55421
O75528	TADA3	7	7	21.8	48.902	0	22.769	216000000	25	6.34949	5.11103	6.5248	5.99511
O75529	TAF5L	10	10	19.4	66.155	0.000311	11.57	161000000	25	5.80101	6.05434	6.18803	6.01446
O75530	EED	7	7	20.2	50.197	0.000295	9.7577	360000000	30	5.09503	5.87472	5.09621	5.35532
O75531	BANF1	2	2	29.2	10.058	0.048066	1.0987	51711000	8	4.65558	5.98282	6.62517	5.75452
O75533	SF3B1	61	61	46	145.83	0	323.31	22900000000	73	7.10188	7.27096	7.44878	7.27387
O75534	CSDE1	32	32	43.4	88.884	0	323.31	5830000000	53	6.88491	7.03358	7.14051	7.01967
O75554	WBP4	4	4	11.7	42.506	0	12.478	147000000	17	5.47802	5.29152	5.6222	5.46391
O75569	PRKRA	4	4	19.5	34.404	0.000528	6.5591	45976000	15	5.36235	5.8416	6.1936	5.79918
O75575	CRCP	1	1	11.5	16.871	0.001764	3.0304	11339000	8	4.34657	6.15146	4.95295	5.15033
O75581	LRP6	11	11	10.5	180.43	0	30.982	294000000	87	4.88516	5.20542	5.3309	5.14049
O75582	RPS6KA5	3	1	5.1	89.864	0.025263	1.4929	8735000	49	5.25105	4.67313	4.48941	4.80453
O75586	MED6	2	2	12.6	28.424	0	14.903	40245000	13	5.91335	5.25778	6.35729	5.84281
O75592	MYCBP2	11	11	3.5	513.63	0	29.421	218000000	252	4.74716	4.98467	5.05104	4.92762
O75600	GCAT	2	2	5	45.285	0.026155	1.4728	11792000	21	4.70299	5.74937	4.19309	4.88182
O75607	NPM3	4	4	36.5	19.343	0	213.67	860000000	8	5.76851	7.36207	6.22953	6.45337
O75608	LYPLA1	3	3	17	24.669	0.0005	5.3317	86117000	13	5.85747	6.27999	6.43048	6.18931
O75616	ERAL1	4	4	12.1	48.349	0.001758	2.9992	198000000	25	5.53212	6.38823	6.3157	6.07868
O75638	CTAG2	2	2	13.3	21.089	0.024381	1.5147	13911000	11	5.38272	4.96838	5.43957	5.26356
O75643	SNRNP200	97	97	48	244.5	0	323.31	19400000000	129	7.18361	7.28301	7.48471	7.31711
O75648	TRMU	1	1	3.3	47.744	0.001729	2.758	14244000	31	5.1211	5.09975	5.30428	5.17504
O75663	TIPRL	9	9	41.2	31.444	0	34.206	302000000	19	6.07276	6.24202	6.64773	6.32084
O75674	TOM1L1	4	4	18.1	52.988	0	37.937	324000000	17	5.20071	5.83011	5.77438	5.60173
O75676	RPS6KA4	9	7	15.8	85.605	0	25.52	334000000	47	5.81401	6.06277	6.34877	6.07518
O75683	SURF6	3	3	11.1	41.45	0.024713	1.5016	242000000	17	5.8833	5.82694	6.14173	5.95066
O75688	PPM1B	5	3	13.4	52.642	0.000478	4.3633	61102000	26	5.00873	5.71747	5.39273	5.37298
O75691	UTP20	17	17	6.4	318.38	0	43.292	315000000	156	5.35265	5.37434	5.70776	5.47825
O75694	NUP155	26	26	23.8	155.2	0	323.31	2280000000	66	6.42519	6.74775	6.6691	6.61401
O75695	RP2	1	1	2.6	39.641	0.005004	2.2952	13366000	19	5.33033	5.32511	5.4442	5.36655
O75717	WDHD1	33	33	39.7	125.97	0	323.31	4300000000	65	6.62508	6.84633	6.95801	6.80981
O75718	CRTAP	3	3	9.5	46.561	0.000498	5.2563	106000000	28	5.85363	5.84423	6.10578	5.93455
O75746	SLC25A12	2	1	4.1	74.761	0.03972	1.2075	3428600	40	4.27437	4.41113	4.93306	4.53952
O75781	PALM	4	4	14.7	42.075	0	18.22	166000000	26	5.36992	5.80088	5.80173	5.65751
O75792	RNASEH2A	7	7	21.7	33.395	0	18.784	343000000	16	5.90528	5.49181	6.42303	5.94004
O75794	CDC123	7	7	24.1	39.134	0	14.946	242000000	18	5.96824	6.5188	6.8328	6.43995
O75808	CAPN15	2	2	2.5	117.31	0.017746	1.6586	11316000	63	4.86652	4.99068	4.91245	4.92322
O75815	BCAR3	3	3	4.6	92.565	0.018129	1.6565	10069000	62	4.31202	4.79807	4.99819	4.70276
O75817	POP7	3	3	32.1	15.651	0	23.341	286000000	5	7.34754	7.24775	6.70785	7.10105
O75818	RPP40	7	7	28.4	41.833	0	56.26	560000000	21	6.03238	6.1858	6.33945	6.18588
O75821	EIF3G	9	9	33.8	35.611	0	81.993	2640000000	22	7.14236	6.52872	7.3831	7.01806
O75822	EIF3J	8	8	41.9	29.062	0	57.64	678000000	16	6.10411	6.75932	6.31275	6.39206
O75828	CBR3	6	4	30	30.85	0.0007	3.9484	81936000	21	5.94594	5.02296	6.34392	5.77094
O75832	PSMD10	3	3	28.3	24.428	0	48.127	234000000	13	6.26618	5.64436	6.79819	6.23624
O75843	AP1G2	3	3	3.6	87.116	0.026842	1.4438	18037000	45	4.54882	5.06277	5.45527	5.02229
O75844	ZMPSTE24	4	4	10.3	54.812	0.000479	4.3821	106000000	21	5.17108	5.91546	6.49712	5.86122
O75874	IDH1	27	26	63.3	46.659	0	323.31	6830000000	30	7.39884	7.59556	7.66659	7.55366
O75880	SCO1	1	1	5.3	33.814	0.005991	2.2028	77460000	18	5.85933	6.40599	6.01423	6.09318
O75884	RBBP9	3	3	22	21	0.000694	3.8059	35997000	13	4.43077	5.89113	6.20488	5.50893
O75886	STAM2	5	4	11.4	58.164	0.000275	7.7702	146000000	25	6.19226	5.81921	6.50905	6.17351
O75891	ALDH1L1	4	4	8.2	98.828	0	63.996	197000000	64	5.3813	5.52311	5.66716	5.52386
O75909	CCNK	6	6	20.5	64.239	0	70.684	276000000	21	5.75726	5.96549	6.10731	5.94335
O75915	ARL6IP5	4	4	20.2	21.614	0	29.028	80614000	5	5.95692	6.09191	6.97892	6.34258
O75925	PIAS1	3	3	5.5	71.835	0.000497	5.2017	89928000	33	4.87737	5.87117	5.0461	5.26488
O75928	PIAS2	4	2	8.9	68.24	0	17.731	73473000	36	5.60475	5.1118	5.81943	5.51199
O75934	BCAS2	13	13	67.1	26.131	0	196.82	1860000000	14	7.10329	7.36303	7.10877	7.1917
O75935	DCTN3	2	2	9.1	21.119	0.022196	1.5624	153000000	13	6.75025	4.98335	6.78971	6.17444
O75937	DNAJC8	10	10	45.1	29.841	0	136.25	974000000	14	6.294	6.61532	6.51538	6.4749
O75940	SMNDC1	6	6	30.3	26.711	0	124.94	703000000	13	6.53636	6.75393	7.15378	6.81469
O75943	RAD17	1	1	1.9	77.054	0.002141	2.6067	11701000	33	4.60473	5.16944	4.85233	4.8755
O75947	ATP5H	3	3	22.4	18.491	0.000481	4.4486	22825000	11	5.7943	5.61617	5.74118	5.71722
O75955	FLOT1	8	8	26.2	47.355	0	18.797	171000000	31	5.59551	5.45186	6.05831	5.70189
O75962	TRIO	7	5	2.6	346.9	0.000693	3.7754	61252000	166	5.02391	5.10412	5.30963	5.14589
O75964	ATP5L	1	1	10.7	11.428	0.002341	2.5471	19840000	8	5.8775	4.95591	6.23697	5.69013
O75970	MPDZ	7	6	3.7	221.62	0.001144	3.6161	23464000	101	4.62012	4.72716	5.01208	4.78645
O75976	CPD	10	10	8.7	152.93	0	14.426	185000000	79	5.04524	5.46753	5.6082	5.37366
O76003	GLRX3	8	8	26	37.432	0	24.275	312000000	19	5.25188	5.31983	6.41559	5.66243
O76021	RSL1D1	9	9	23.1	54.972	0	71.859	718000000	26	6.43351	6.8332	7.0122	6.75964
O76024	WFS1	1	1	1.5	100.29	0.034226	1.2782	3651500	44	4.7653	4.91903	4.52686	4.73706
O76027	ANXA9	3	3	11	38.363	0.003178	2.4654	20708000	24	5.41656	5.51824	5.43468	5.45649
O76031	CLPX	9	9	18.2	69.223	0	16.454	274000000	45	5.98346	6.09799	6.37267	6.15137
O76054;Q9UDX4	SEC14L2;SEC14L3	2	2	7.2	46.145	0.024722	1.5027	29536000	21	5.50247	6.03683	4.77697	5.43876
O76064	RNF8	1	1	2.5	55.517	0.028626	1.4073	4514800	29	5.01505	5.19223	4.99789	5.06839
O76070	SNCG	4	4	51.2	13.331	0	16.021	72565000	9	6.36504	6.46138	5.6144	6.14694
O76071	CIAO1	9	9	38.9	37.84	0	91.6	790000000	16	6.76121	6.99109	7.04591	6.93274
O76080	ZFAND5	3	2	15.5	23.132	0.00235	2.5837	34216000	13	5.66272	5.47643	6.02325	5.7208
P0DTW1;P0DSO3;Q4V326;P0CL82;P0CL81;P0CL80;O76087	GAGE2E;GAGE12I;GAGE12G;GAGE12F;GAGE7	3	3	35.9	12.885	0	61.675	771000000	5	6.28879	6.54034	6.60691	6.47868
O76094	SRP72	33	33	55.6	74.605	0	323.31	7020000000	40	7.25464	7.4222	7.55925	7.41203
O77932	DXO	4	4	16.9	44.928	0.000275	7.7153	53763000	21	5.63657	5.42223	5.50021	5.51967
O94760	DDAH1	7	7	37.9	31.121	0	134.41	1670000000	19	6.87669	7.12975	7.33508	7.11384
O94762	RECQL5	16	16	21.4	108.86	0	35.035	377000000	63	5.56315	5.8711	6.03371	5.82265
O94763	URI1	6	6	9.9	59.832	0	15.764	130000000	26	5.33222	5.73037	5.70819	5.59026
O94766	B3GAT3	2	2	8.1	37.121	0.006575	2.1409	50618000	19	5.61568	5.9664	5.71759	5.76656
O94776	MTA2	31	26	49.4	75.022	0	323.31	6830000000	53	6.78011	7.02086	7.086	6.96232
O94782	USP1	8	8	14.1	88.206	0	25.461	364000000	48	5.30899	5.46406	5.68298	5.48534
O94804	STK10	12	10	17.8	112.13	0	39.73	346000000	54	6.17014	5.20058	5.06908	5.47993
O94806;Q15139	PRKD3;PRKD1	2	2	3.3	100.47	0.03152	1.3385	2141100	43	4.78059	4.82403	4.69716	4.76726
O94811	TPPP	3	3	16.9	23.693	0.004604	2.327	43534000	14	4.33714	6.13204	5.86004	5.44307
O94819	KBTBD11	5	5	9.5	65.719	0	18.229	124000000	31	5.21179	5.80497	5.63412	5.55029
O94822	LTN1	7	7	5.2	200.55	0.000282	8.4926	175000000	101	5.14004	4.96444	6.00578	5.37009
O94823	ATP10B	2	2	1.5	165.39	0.037297	1.2387	1720000000	66	4.53228	7.11401	7.10697	6.25109
O94826	TOMM70A	9	9	19.1	67.454	0	48.681	401000000	34	5.69973	6.2035	6.26124	6.05482
O94842	TOX4	7	7	16.3	66.194	0	81.672	920000000	19	6.75341	6.97916	6.98973	6.90743
O94855	SEC24D	13	13	18.6	113.01	0	49.798	502000000	43	5.90204	6.05365	6.27133	6.07567
O94864	SUPT7L	1	1	3.4	46.192	0.004999	2.2857	12315000	15	4.52099	5.17452	5.91436	5.20329
O94868	FCHSD2	3	3	5.5	84.275	0.000285	8.7159	51833000	49	4.82166	4.86018	5.12723	4.93636
O94874	UFL1	5	5	8.3	89.594	0.000285	8.7095	61613000	52	4.96042	5.10127	5.38807	5.14992
O94875	SORBS2	14	13	17.4	124.11	0	81.727	944000000	63	5.91133	6.19956	6.22886	6.11325
O94888	UBXN7	9	9	20.9	54.862	0	22.904	431000000	29	6.16596	6.24935	6.35124	6.25552
O94889	KLHL18	3	3	6.4	63.638	0.000515	5.9265	178000000	22	5.81821	6.30685	6.35885	6.1613
O94903	PROSC	4	4	19.3	30.344	0.000285	8.7047	137000000	16	5.2842	5.57442	5.54704	5.46855
O94905	ERLIN2	2	1	7.1	37.839	0.002348	2.5737	15998000	24	5.06744	5.54819	4.8578	5.15781
O94906	PRPF6	45	45	46.8	106.92	0	257.9	9150000000	63	6.90807	7.2316	7.28335	7.14101
O94913	PCF11	29	29	25.1	173.05	0	124.81	2450000000	96	6.13427	6.43148	6.40722	6.32432
O94916	NFAT5	8	8	7.6	165.76	0	28.705	234000000	35	6.13415	6.05377	6.33037	6.17276
O94923	GLCE	2	2	4.1	70.1	0.000531	6.6878	38936000	39	5.28147	5.49025	5.69719	5.48964
O94925	GLS	6	6	14.3	73.46	0	20.622	118000000	42	5.93118	5.05165	4.86282	5.28188
O94927	HAUS5	9	9	15.6	71.682	0	16.197	159000000	40	5.41239	5.9568	5.46295	5.61071
O94966	USP19	10	10	10.8	145.65	0	24.604	194000000	75	5.42275	5.17365	5.39407	5.33016
O94967	WDR47	4	4	7.1	101.95	0.000272	7.45	43774000	46	5.04036	5.49547	4.47103	5.00229
O94973	AP2A2	16	9	22	103.96	0	90.722	718000000	58	5.92127	6.21977	6.04661	6.06255
O94979	SEC31A	22	22	19.3	133.01	0	323.31	5860000000	51	6.83675	7.13739	7.13351	7.03588
O94992	HEXIM1	9	9	25.3	40.623	0	80.01	890000000	16	6.13637	6.28285	6.186	6.20174
O95049	TJP3	3	3	6.1	101.4	0.000279	8.2223	125000000	47	5.06126	5.99721	6.03818	5.69888
O95059	RPP14	1	1	10.5	13.693	0.006561	2.1232	85403000	9	5.63558	6.43968	5.98056	6.01861
O95067	CCNB2	6	6	18.6	45.281	0	15.499	99262000	28	5.72277	5.94999	6.20162	5.95813
O95070	YIF1A	1	1	4.1	32.011	0.001754	2.9795	32000000	9	6.55091	5.04675	4.65811	5.41859
O95071	UBR5	34	34	18.8	309.35	0	119.69	972000000	151	5.56552	5.86876	6.04403	5.8261
O95081	AGFG2	3	3	10	48.962	0.000307	11.211	217000000	19	6.51505	6.60822	6.61184	6.57837
O95104	SCAF4	4	1	4.4	125.87	0	21.435	50128000	37	5.46012	5.22965	6.02788	5.57255
O95140	MFN2	2	2	3	86.401	0.03666	1.2488	16140000	46	4.80402	5.21056	5.27527	5.09662
O95149	SNUPN	3	3	11.1	41.142	0.000302	10.608	134000000	20	6.08037	5.29818	5.3774	5.58532
O95155	UBE4B	7	7	8.4	146.18	0	42.673	293000000	69	5.3527	5.7441	5.65727	5.58469
O95159	ZFPL1	5	5	21.3	34.114	0.000304	10.889	325000000	14	6.44546	6.63395	6.80496	6.62812
O95163	IKBKAP	11	11	10.5	150.25	0	27.456	303000000	68	4.98397	5.35182	6.35608	5.56396
O95208	EPN2	1	1	2.8	68.481	0.029567	1.3659	8136800	26	4.3444	5.49547	4.71194	4.8506
O95218	ZRANB2	7	7	21.2	37.404	0	228.58	1880000000	19	7.41244	7.25717	7.67307	7.44756
O95219	SNX4	4	4	12	51.908	0.000699	3.9278	45095000	27	5.41179	5.33798	5.76765	5.50581
O95229	ZWINT	3	3	13.4	31.293	0.000519	6.0971	45901000	17	5.28565	5.7491	5.94333	5.65936
O95232	LUC7L3	8	8	20.4	51.466	0	59.045	806000000	21	6.30421	6.62066	6.6097	6.51152
O95235	KIF20A	2	2	2.9	100.28	0.000502	5.4047	38571000	54	5.32506	5.51071	5.25232	5.3627
O95239	KIF4A	46	45	42.2	139.88	0	323.31	3960000000	73	6.59456	6.64751	6.82642	6.6895
O95243	MBD4	5	5	10.3	66.05	0.000292	9.5408	49181000	42	5.22611	5.35349	5.48809	5.3559
O95248	SBF1	4	4	3.6	208.44	0	16.296	85837000	98	4.67288	5.15476	5.29008	5.03924
O95249	GOSR1	4	4	19.2	28.612	0.00031	11.53	461000000	20	6.31169	5.06982	6.58623	5.98925
O95251	KAT7	5	5	11.5	70.642	0	16.5	84511000	34	5.09433	5.44742	5.48487	5.34221
O95292	VAPB	6	5	35	27.228	0.000502	5.4012	199000000	17	6.49912	6.28753	6.82062	6.53576
O95295	SNAPIN	3	3	19.1	14.874	0.00052	6.1389	73135000	10	5.71227	5.75106	6.05915	5.84083
O95297	MPZL1	1	1	4.8	29.082	0.001141	3.5808	65076000	11	6.06989	6.38562	6.36386	6.27312
O95299	NDUFA10	2	2	10.4	40.75	0.000279	8.199	7822100	25	4.19753	5.49538	4.46223	4.71838
O95302	FKBP9	10	10	17	63.083	0.000306	11.186	152000000	27	5.72474	5.96606	6.35873	6.01651
O95319	CELF2	5	4	12.4	54.284	0	23.806	171000000	21	5.83368	5.81854	6.43819	6.03014
O95336	PGLS	9	9	44.6	27.547	0	31.556	1000000000	14	6.87177	7.11106	7.04794	7.01026
O95347	SMC2	39	39	34.8	135.65	0	177.44	3230000000	77	6.75415	6.8884	6.92781	6.85679
O95352	ATG7	8	8	13.5	77.959	0	13.6	433000000	42	5.86825	6.63181	6.23068	6.24358
O95359	TACC2	6	6	3.5	309.42	0	59.26	216000000	147	5.3206	4.43056	4.41135	4.72084
O95361	TRIM16	2	2	4.3	63.954	0.002975	2.5172	9082200	32	4.42927	4.79458	5.34539	4.85641
O95363	FARS2	1	1	2.4	52.356	0.012378	1.8589	65214000	26	5.66497	6.14358	5.81562	5.87472
O95365	ZBTB7A	6	6	13.9	61.438	0	34.373	664000000	24	6.41692	6.64278	6.79211	6.61727
O95372	LYPLA2	8	8	43.7	24.737	0	37.372	939000000	13	7.1025	7.09961	7.10503	7.10238
O95373	IPO7	12	11	12.1	119.52	0	100.89	987000000	47	6.29881	6.36344	6.40922	6.35716
O95376	ARIH2	7	7	19.9	57.818	0	37.543	304000000	27	5.58272	5.45611	5.7505	5.59644
O95382	MAP3K6	1	1	1.3	142.59	0.005597	2.243	37957000	61	5.084	5.40887	5.38833	5.29373
O95391	SLU7	5	5	14	68.386	0.000268	7.0234	85224000	38	4.8629	5.04805	4.82545	4.91213
O95394	PGM3	12	12	26.9	59.851	0	132.33	1810000000	30	6.00432	6.49126	6.50059	6.33206
O95396	MOCS3	3	3	9.1	49.669	0.000917	3.6614	32800000	29	5.0639	5.41137	5.87928	5.45152
O95399	UTS2	1	1	6.5	14.295	0.044048	1.151	93718000	7	6.42689	4.80691	7.03003	6.08794
O95400	CD2BP2	12	12	41.3	37.646	0	138.97	2400000000	14	7.1322	7.62116	7.68271	7.47869
O95402	MED26	4	4	14.8	65.446	0	18.654	56987000	36	5.66729	5.22246	5.34408	5.41128
O95409	ZIC2	1	1	1.9	55.005	0.042573	1.1689	24186000	15	4.31382	6.06251	5.66054	5.34562
O95429	BAG4	1	1	2.8	49.593	0.016284	1.6967	17236000	16	5.50644	4.16471	5.8787	5.18328
O95433	AHSA1	11	11	34.6	38.274	0	176.28	1940000000	22	6.95573	7.12222	7.11378	7.06391
O95453	PARN	9	9	16.1	73.45	0	21.459	218000000	35	5.99847	6.00104	6.20798	6.06916
O95456	PSMG1	8	8	36.5	32.854	0	43.363	862000000	18	6.42996	6.93607	7.00389	6.78997
O95460	MATN4	1	1	1.4	68.486	0.038865	1.2217	120000000	38	6.21423	4.42365	6.17964	5.60584
O95466	FMNL1	8	8	8	121.85	0	12.189	196000000	67	5.20876	5.202	5.76996	5.39357
O95478	NSA2	4	4	15	30.065	0.000714	4.262	88641000	12	5.72042	6.35174	5.99997	6.02404
O95486	SEC24A	9	8	9.4	119.75	0	25.203	378000000	40	6.14355	6.51638	6.11394	6.25796
O95487	SEC24B	15	14	16.5	137.42	0	209.22	1050000000	40	6.35681	5.54022	6.7149	6.20398
O95544	NADK	2	2	7.4	49.228	0.000477	4.3296	149000000	17	5.52784	5.81049	5.95037	5.7629
O95551	TDP2	3	3	8.8	40.929	0.001759	3.0064	42314000	17	5.62005	5.89522	5.18662	5.5673
O95571	ETHE1	3	3	19.7	27.873	0.000295	9.8003	88313000	17	5.84642	6.19273	5.73146	5.92354
O95573	ACSL3	16	13	30.7	80.419	0	41.766	632000000	39	5.99227	6.39934	6.38528	6.25896
O95602	POLR1A	46	46	36.5	194.81	0	323.31	6190000000	110	6.49941	6.69451	6.81505	6.66966
O95613	PCNT	5	5	2.2	378.03	0.000291	9.4073	67696000	223	4.68869	5.00749	5.18469	4.96029
O95619	YEATS4	1	1	4.8	26.499	0.024015	1.5242	9858200	16	5.08465	5.26846	5.49004	5.28105
O95625	ZBTB11	9	9	11.7	119.38	0	13.889	136000000	52	5.47423	5.49799	5.59871	5.52364
O95628	CNOT4	5	5	11.8	63.509	0	16.055	196000000	31	5.74906	5.92359	5.91849	5.86371
O95630	STAMBP	3	3	8	48.076	0.011024	1.9006	31805000	26	5.4792	5.41676	5.69779	5.53125
O95633	FSTL3	1	1	6.8	27.663	0.022569	1.5573	19894000	12	4.79539	5.87641	5.9569	5.5429
O95639	CPSF4	11	11	50.6	30.255	0	53.428	1840000000	19	7.05038	7.38005	7.21096	7.2138
O95671	ASMTL	3	3	6.9	68.856	0.033873	1.2824	41867000	32	4.564	5.66908	5.87483	5.3693
O95684	FGFR1OP	4	4	14.8	43.064	0.000711	4.1988	60033000	17	5.69619	6.00625	6.19695	5.96646
O95707	POP4	4	4	18.6	25.424	0.000502	5.4145	149000000	12	5.67966	4.95803	6.44373	5.69381
O95714	HERC2	3	3	0.8	527.22	0.003169	2.4509	17615000	246	3.94657	4.69357	4.12646	4.25553
O95721	SNAP29	2	2	12.8	28.97	0.000483	4.5306	49627000	17	4.25538	5.43982	5.18512	4.96011
O95747	OXSR1	7	7	17.8	58.022	0	54.063	249000000	28	6.09356	6.28966	6.04317	6.14213
O95749	GGPS1	5	5	25	34.87	0.000281	8.3217	108000000	20	5.77659	6.19365	5.93796	5.9694
O95757	HSPA4L	33	29	45.1	94.511	0	323.31	2030000000	62	6.64678	6.79782	7.00251	6.8157
O95758	PTBP3	11	7	22.8	59.689	0	48.61	263000000	19	5.29433	6.11992	6.1717	5.86198
O95777	LSM8	2	2	27.1	10.403	0.000498	5.2717	99952000	7	6.24699	6.4914	6.75317	6.49719
O95782	AP2A1	18	11	22.3	107.54	0	145.95	1250000000	60	6.19651	6.02886	6.65134	6.29224
O95785	WIZ	22	22	16.4	178.67	0	134.67	1790000000	85	5.89813	6.08689	6.24817	6.07773
O95789	ZMYM6	3	3	3.2	148.09	0.001936	2.6776	35199000	81	4.65952	4.5472	5.6013	4.93601
O95801	TTC4	5	5	12.9	44.678	0.000507	5.5764	133000000	21	5.79966	6.06292	6.27932	6.0473
O95816	BAG2	12	12	68.2	23.772	0	285.62	5670000000	16	6.35875	6.3266	6.83672	6.50736
O95817	BAG3	20	20	47.1	61.594	0	100.93	1860000000	38	5.60279	6.21754	6.25592	6.02542
O95819	MAP4K4	24	17	23.8	142.1	0	130.44	2370000000	68	6.03898	6.11431	6.44423	6.19917
O95825	CRYZL1	2	2	7.4	38.696	0.000283	8.5876	116000000	21	5.94094	6.06517	6.10507	6.03706
O95831	AIFM1	9	9	19.1	66.9	0	17.306	246000000	33	5.42849	6.24386	6.14572	5.93936
O95833	CLIC3	5	5	38.1	26.648	0	16.033	156000000	19	5.43455	6.0849	5.93009	5.81651
O95834	EML2	16	16	37.1	70.678	0	86.591	1260000000	30	6.06333	6.52254	6.31395	6.29994
O95835	LATS1	4	4	4.1	126.87	0.000477	4.3124	134000000	64	5.44486	5.56615	6.08393	5.69831
O95848	NUDT14	3	3	19.4	24.118	0.001754	2.968	46993000	13	5.97534	5.7403	6.32636	6.014
O95861	BPNT1	17	17	53.9	33.392	0	147.71	1570000000	23	6.77011	6.84341	6.92005	6.84452
O95865	DDAH2	1	1	3.2	29.644	0.012385	1.8604	103000000	18	6.1262	6.39185	6.28921	6.26909
O95881	TXNDC12	6	6	34.9	19.206	0	35.238	466000000	12	6.12885	6.36384	6.62015	6.37095
O95905	ECD	8	8	16.8	72.757	0.00029	9.2909	119000000	30	5.79455	5.58425	6.23195	5.87025
O95926	SYF2	4	4	23.5	28.722	0.000524	6.3277	87326000	13	6.08475	6.21688	6.31496	6.20553
O95983	MBD3	13	11	39.2	32.844	0	50.883	1130000000	18	6.35959	6.51669	6.87416	6.58348
O95985	TOP3B	10	10	16.6	96.661	0	36.857	262000000	48	5.47659	5.40973	5.59959	5.4953
O95989	NUDT3	3	2	10.5	19.471	0.001944	2.7519	84227000	11	6.07074	6.44716	6.47871	6.3322
O95996	APC2	2	2	1	243.95	0.029112	1.3923	265000000	138	4.1741	4.71318	6.28371	5.057
O95999	BCL10	2	2	10.3	26.251	0.000492	4.9758	32771000	12	5.78616	5.67962	6.21527	5.89368
O96000	NDUFB10	3	3	17.4	20.776	0.006942	2.0884	8755500	13	5.60543	4.99766	5.43196	5.34502
O96006	ZBED1	8	8	14.1	78.155	0	15.444	244000000	36	5.40035	5.82966	5.83889	5.68963
O96008	TOMM40	3	3	14.7	37.893	0	14.317	18952000	11	4.68152	5.63163	5.67254	5.32856
O96013	PAK4	14	14	31	64.071	0	50.051	1040000000	28	6.59046	6.85364	6.81718	6.75376
O96017	CHEK2	3	3	6.3	60.914	0.021339	1.595	106000000	27	5.10843	6.58037	4.97403	5.55428
O96019	ACTL6A	19	19	51	47.46	0	323.31	13100000000	22	7.51614	7.81081	7.70131	7.67609
O96028	WHSC1	1	1	1	152.26	0.031695	1.332	4532000	77	4.76981	5.18738	4.65404	4.87041
P00167	CYB5A	1	1	10.4	15.33	0.006567	2.1329	25609000	8	4.91279	5.82685	6.15706	5.63223
P00326;P00325	ADH1C;ADH1B	2	1	8.3	39.867	0.000281	8.3548	199000000	22	6.12568	6.86893	4.6558	5.88347
P00338	LDHA	28	25	75	36.688	0	323.31	64800000000	24	8.50259	8.71552	8.80364	8.67392
P00367;P49448	GLUD1;GLUD2	22	22	46.2	61.397	0	144.32	2280000000	37	6.65856	6.52082	7.02123	6.73354
P00374	DHFR	2	2	15	21.452	0.001941	2.7133	44508000	14	4.25846	5.57484	5.4565	5.0966
P00387	CYB5R3	7	7	32.9	34.234	0	193.71	973000000	16	5.88077	6.20232	6.29864	6.12724
P00390	GSR	2	2	5.6	56.256	0.000695	3.8329	21648000	28	4.96985	5.31486	5.2847	5.1898
P00403	MT-CO2	2	2	7.5	25.565	0.001757	2.9979	95402000	8	6.45246	6.63605	6.59998	6.56283
P00441	SOD1	1	1	13	15.936	0	28.543	118000000	11	6.36468	6.57153	6.67114	6.53578
P00480	OTC	3	3	5.9	39.935	0.000485	4.59	35420000	20	5.8636	4.42607	5.48366	5.25778
P00491	PNP	12	12	52.2	32.118	0	311.51	3520000000	22	7.36144	7.56136	7.52825	7.48368
P00492	HPRT1	8	8	35.3	24.579	0	15.606	475000000	13	6.52473	6.83249	6.68941	6.68221
P00505	GOT2	7	7	26	47.517	0	39.811	167000000	31	5.88586	5.98044	5.5565	5.8076
P00519	ABL1	8	4	9.6	122.87	0.000312	11.821	63755000	68	4.70285	4.83489	5.73902	5.09225
P00533	EGFR	3	3	3.6	134.28	0.000696	3.8535	39735000	68	4.22127	4.8031	5.3486	4.79099
P00558	PGK1	44	37	89.4	44.614	0	323.31	123000000000	32	8.37068	8.52671	8.64204	8.51314
P00568	AK1	12	11	55.7	21.635	0	93.933	1740000000	15	6.92163	7.31888	7.0732	7.10457
P00813	ADA	4	4	12.7	40.764	0.000487	4.6996	42156000	24	5.62096	5.77653	4.86961	5.42237
P00966	ASS1	26	26	57	46.53	0	323.31	19200000000	25	7.86422	8.06963	8.25842	8.06409
P01024	C3	2	2	1.6	187.15	0.04955	1.0821	15240000	108	4.60519	5.24111	5.20406	5.01679
P01033	TIMP1	1	1	9.2	23.171	0	17.646	66182000	11	6.10281	6.45469	6.27884	6.27878
P01111	NRAS	10	4	59.8	21.229	0	45.355	892000000	11	6.98059	6.95287	7.4008	7.11142
P01116	KRAS	7	3	49.7	21.656	0	24.658	94017000	11	5.88782	6.12208	6.17132	6.06041
P01130	LDLR	15	15	24	95.375	0	114.56	1890000000	47	6.50346	6.57485	6.88836	6.65556
P01889	HLA-B	6	1	22.4	40.46	0	292.54	570000000	20	6.6199	6.84946	6.84955	6.77297
P01893	HLA-H	5	1	21.8	40.891	0.005005	2.2962	72966000	22	5.79198	6.0636	6.18738	6.01432
P02462;P29400	COL4A1;COL4A5	2	2	1.9	160.61	0.000533	6.7935	50262000	85	5.10785	5.33893	5.38895	5.27858
P02545	LMNA	65	64	68.8	74.139	0	323.31	28500000000	44	7.81858	8.02796	8.0192	7.95525
P02745	C1QA	1	1	5.3	26.016	0.034905	1.2649	1581900	13	4.54945	5.14824	5.08522	4.92764
P02751	FN1	5	5	2.3	272.32	0.000509	5.6656	41076000	108	4.56705	5.09778	5.04759	4.90414
P02786	TFRC	30	30	38.7	84.87	0	323.31	13700000000	47	7.44801	7.72169	7.83066	7.66679
P02794	FTH1	3	3	15.8	21.225	0.00134	3.2337	64785000	12	5.8163	5.76602	5.85861	5.81364
P03973	SLPI	1	1	11.4	14.326	0.016271	1.6948	87223000	9	6.10853	4.54182	6.48349	5.71128
P04040	CAT	4	4	14.6	59.755	0	22.26	116000000	32	5.64322	5.3737	5.10667	5.37453
P04049	RAF1	9	5	22.1	73.051	0.000294	9.6544	58424000	43	5.1313	5.52265	5.65819	5.43738
P04075	ALDOA	35	33	77.7	39.42	0	323.31	202000000000	24	8.56179	8.84443	8.85744	8.75455
P04080	CSTB	5	5	79.6	11.139	0	100.43	8640000000	7	6.72129	6.77466	8.0089	7.16828
P04083	ANXA1	23	23	72	38.714	0	323.31	8310000000	22	7.19711	7.42098	7.42464	7.34758
P04150;P08235	NR3C1;NR3C2	1	1	1.7	85.658	0.015917	1.7134	17029000	46	5.17866	5.34104	4.90368	5.14113
P04181	OAT	14	14	32.8	48.534	0	35.502	584000000	28	5.69783	5.68187	6.24704	5.87558
P04183	TK1	9	9	47.9	25.468	0	81.94	1270000000	16	6.52746	6.75916	6.66429	6.6503
P04350	TUBB4A	22	0	55.6	49.585	0.006747	2.098	4574000	22	4.66771	4.91974	5.09618	4.89454
P04406	GAPDH	36	35	66.6	36.053	0	323.31	468000000000	19	9.31321	9.56705	9.63292	9.50439
P04424	ASL	10	10	20	51.657	0	34.934	2010000000	26	6.82312	6.9104	7.07649	6.93667
P04439	HLA-A	6	2	25.5	40.84	0.000284	8.678	621000000	22	6.58701	6.72713	6.95178	6.75531
P04626	ERBB2	2	2	2.4	137.91	0.000498	5.2019	33253000	57	5.29124	5.47355	4.95572	5.24017
P04632	CAPNS1	4	4	12.7	28.315	0.00028	8.2376	39313000	14	5.40926	5.74185	5.83938	5.6635
P04792	HSPB1	12	12	68.3	22.782	0	318.51	3900000000	14	7.27038	7.26564	7.55709	7.36437
P04818	TYMS	18	18	51.8	35.716	0	323.31	4030000000	19	7.34126	7.69245	7.59325	7.54232
P04843	RPN1	16	16	33.9	68.569	0	56.616	1150000000	41	6.14448	6.61035	6.50163	6.41882
P04844	RPN2	6	6	14.3	69.283	0	73.406	220000000	26	5.81411	5.47659	6.16729	5.81933
P04899;P63096	GNAI2;GNAI1	7	2	22.3	40.45	0.000284	8.6722	683000000	20	5.59131	5.05328	5.986	5.54353
Q93077;Q7L7L0;P04908;P16104;Q96QV6	HIST1H2AC;HIST3H2A;HIST1H2AB;H2AFX;HIST1H2AA	6	1	57.7	14.105	0	65.164	1590000000	7	7.74789	6.50236	8.16788	7.47271
P04920	SLC4A2	4	4	5.2	137.01	0	12.275	125000000	56	5.54475	5.87401	6.05381	5.82419
P05023	ATP1A1	17	17	18.2	112.89	0	67.899	2350000000	51	6.65525	7.01486	7.02804	6.89938
P05026	ATP1B1	5	5	16.5	35.061	0.000524	6.3459	71850000	16	5.89886	5.87742	6.09802	5.9581
P05062	ALDOB	2	2	11	39.473	0.000275	7.7202	173000000	19	6.72117	6.00694	5.66508	6.13106
P05067	APP	3	3	5.7	86.942	0.000494	5.0309	79644000	41	5.44273	5.60284	5.59514	5.5469
P05091	ALDH2	8	7	17.6	56.381	0.000269	7.1011	79225000	25	5.97897	5.86302	6.01077	5.95092
P05114	HMGN1	1	1	34	10.659	0.026165	1.4739	30798000	4	4.48519	6.64026	6.52268	5.88271
P05141	SLC25A5	5	4	16.1	32.852	0.000301	10.543	158000000	20	5.92948	6.13188	6.15442	6.07193
P05161	ISG15	4	4	23	17.887	0.000526	6.5017	202000000	13	6.24615	6.7753	6.17975	6.4004
P05165	PCCA	13	13	26.1	80.058	0	29.142	315000000	53	5.61839	5.90994	5.63418	5.72084
P05166	PCCB	9	9	22.1	58.215	0.000304	10.878	115000000	34	5.65234	5.99326	5.9831	5.87623
P09923;P05187;P10696	ALPI;ALPP;ALPPL2	2	2	4.9	56.811	0.000298	10.132	175000000	26	4.96505	5.58596	5.30233	5.28445
P05198	EIF2S1	29	29	67.9	36.112	0	191.72	12600000000	22	7.94442	7.89576	8.15131	7.99716
P05204;Q15651	HMGN2;HMGN3	1	1	14.4	9.3926	0.000492	4.9231	484000000	4	7.51845	7.61782	7.66867	7.60165
P05362	ICAM1	5	5	11.5	57.825	0.000272	7.443	75123000	30	5.27926	5.58955	5.82668	5.56516
P05386	RPLP1	2	2	51.8	11.514	0	37.898	947000000	4	7.625	6.46721	8.17011	7.42077
P05387	RPLP2	9	9	80.9	11.665	0	135.4	593000000	5	6.84362	7.13814	7.16747	7.04974
Q8NHW5;P05388	RPLP0P6;RPLP0	10	10	32.5	34.364	0	323.31	3450000000	18	7.66075	7.70554	7.74073	7.70234
P05413	FABP3	11	11	78.9	14.858	0	185.49	3960000000	14	7.31505	7.59936	7.61972	7.51138
P05423	POLR3D	4	4	8.3	44.395	0.000297	10.059	186000000	25	4.55741	5.86504	6.16364	5.5287
P05455	SSB	20	20	44.1	46.836	0	323.31	3490000000	29	6.39314	6.87596	6.73077	6.66662
P05549;Q6VUC0;Q92481	TFAP2A;TFAP2E;TFAP2B	5	5	11.4	48.062	0.00028	8.2431	75904000	20	5.79771	5.75624	5.71976	5.7579
P05556	ITGB1	6	6	9.9	88.414	0	23.758	263000000	37	5.72078	5.44273	6.03113	5.73155
P05783	KRT18	11	5	28.4	48.057	0	29.501	566000000	30	6.06111	6.27152	6.62071	6.31778
P05937	CALB1	1	1	6.1	30.025	0.048728	1.0907	21320000	15	4.64955	4.40756	6.15269	5.06993
P05976;P08590	MYL1;MYL3	1	1	8.2	21.145	0.000296	9.9901	1250000000	12	6.10182	6.78635	6.66359	6.51725
P06132	UROD	9	9	33.2	40.786	0	65.863	1160000000	18	6.89537	7.08404	7.24214	7.07385
P06280	GLA	4	4	13.8	48.766	0.000479	4.3924	65095000	30	5.47672	6.00169	5.29112	5.58984
P06400	RB1	5	5	7.9	106.16	0	29.449	140000000	53	5.41845	5.80954	5.87803	5.70201
P06454	PTMA	1	1	9	12.203	0.005599	2.2444	43823000	3	6.42891	6.79039	6.75977	6.65969
P06493	CDK1	14	12	49.8	34.095	0	323.31	7580000000	21	7.49763	7.06726	7.67505	7.41331
P06576	ATP5B	18	18	47.1	56.559	0	229.9	3430000000	30	6.83016	7.12937	7.14364	7.03439
P06681	C2	1	1	2	83.267	0.028284	1.4205	12484000	46	4.52151	5.43359	4.58821	4.84777
P06703	S100A6	6	6	25.6	10.18	0	41.96	1070000000	5	6.87622	7.12766	7.98685	7.33024
P06730	EIF4E	5	5	23	25.097	0	38.701	1310000000	14	6.45539	6.65956	6.75884	6.6246
P06733	ENO1	44	41	83.9	47.168	0	323.31	124000000000	29	8.67979	8.68868	9.02853	8.799
P06737	PYGL	17	15	19.7	97.147	0	25.97	475000000	55	5.81393	6.04088	6.27112	6.04198
P06744	GPI	25	21	48.9	63.146	0	323.31	8760000000	36	6.97022	7.20412	7.38775	7.18736
P06746	POLB	5	5	19.7	38.177	0	16.254	278000000	23	5.95782	6.1371	5.88588	5.9936
P06748	NPM1	28	28	68.7	32.575	0	323.31	23000000000	17	7.74697	7.88922	8.01569	7.88396
P06753	TPM3	18	10	41.8	32.95	0	33.702	2640000000	24	6.5002	6.57831	6.83163	6.63671
Q8N257;Q16778;P33778;P23527;P06899	HIST3H2BB;HIST2H2BE;HIST1H2BB;HIST1H2BO;HIST1H2BJ	4	1	38.1	13.908	0.001348	3.3252	112000000	11	5.92092	4.73835	6.13252	5.59726
P07099	EPHX1	3	3	5.9	52.948	0	13.68	159000000	29	5.76828	5.95708	5.80789	5.84442
P07108	DBI	5	5	65.5	10.044	0	34.972	8420000000	6	6.73391	6.99819	7.01991	6.91734
P07195	LDHB	28	25	63.8	36.638	0	323.31	73900000000	21	8.72198	8.93091	8.8226	8.82516
P07203	GPX1	8	8	58.1	22.088	0	15.418	294000000	13	6.14604	6.34639	6.45491	6.31578
P07204	THBD	5	5	13.4	60.329	0	42.256	73085000	13	5.99227	6.43857	5.60241	6.01108
P07205	PGK2	8	1	21.1	44.796	0.001732	2.7747	31302000	30	5.05926	5.30735	5.35637	5.24099
P07237	P4HB	31	31	62.8	57.116	0	323.31	5070000000	39	7.05335	7.27536	7.33704	7.22192
P07305	H1F0	3	3	15.5	20.863	0.00174	2.8517	27302000	7	5.96598	6.21943	5.93712	6.04084
P07311	ACYP1	5	5	43.4	11.261	0.000272	7.3665	128000000	8	6.58842	6.17362	6.99059	6.58421
P07339	CTSD	11	11	31.6	44.552	0	194.4	1770000000	21	7.03403	7.22693	7.25351	7.17149
P07355;A6NMY6	ANXA2;ANXA2P2	41	41	74	38.604	0	323.31	73300000000	25	8.37922	8.63237	8.65223	8.55461
P07384	CAPN1	15	15	26.6	81.889	0	89.614	970000000	39	6.55225	6.83237	6.81849	6.73437
P07437	TUBB	26	4	60.4	49.67	0	323.31	19200000000	22	8.1994	8.34895	8.56324	8.37053
P07602	PSAP	3	3	7.6	58.112	0.000276	7.8048	111000000	34	5.56861	5.77685	5.17368	5.50638
P07686	HEXB	7	7	16.2	63.137	0	25.836	364000000	32	6.43623	5.95894	6.15448	6.18322
P07711	CTSL	2	2	8.4	37.564	0.000532	6.7609	30737000	11	4.30385	6.03977	6.23001	5.52454
P07737	PFN1	17	16	97.1	15.054	0	309.87	21300000000	9	8.32899	8.33415	8.72167	8.4616
P07741	APRT	4	4	33.9	19.608	0.000516	5.964	61748000	14	6.07133	6.03527	6.21627	6.10762
P07814	EPRS	71	71	50.9	170.59	0	323.31	16300000000	98	6.7943	6.85355	7.16406	6.9373
P07858	CTSB	1	1	4.1	37.821	0.029467	1.3874	11741000	19	4.4888	4.73132	5.79095	5.00369
P07900	HSP90AA1	58	37	56	84.659	0	323.31	103000000000	38	8.20388	8.55544	8.43041	8.39658
P07910;O60812;B2RXH8	HNRNPC;HNRNPCL1;HNRNPCL2	15	15	42.2	33.67	0	64.99	3960000000	22	7.50618	7.54793	7.71305	7.58905
P07919	UQCRH	1	1	19.8	10.739	0.001332	3.1348	9770000	7	4.57353	5.15046	6.14479	5.28959
P07942	LAMB1	3	3	2	198.04	0.000691	3.7315	50300000	97	4.46784	4.89575	4.77986	4.71448
P07947	YES1	13	9	32.4	60.801	0	133.49	993000000	30	6.51077	6.78186	6.82312	6.70525
P07948	LYN	5	5	13.5	58.573	0.000302	10.619	103000000	33	5.56778	5.84961	5.75186	5.72308
P07954	FH	19	19	45.1	54.636	0	219.46	2270000000	31	6.62796	6.44387	7.07353	6.71512
P07992	ERCC1	3	3	14.1	32.562	0.000491	4.8762	88739000	17	5.98681	6.24743	6.14433	6.12619
P08047	SP1	6	6	9.2	80.692	0	65.897	283000000	14	5.91582	6.37992	6.70139	6.33238
P08133	ANXA6	33	33	51.3	75.872	0	323.31	6700000000	50	6.75607	7.09601	6.87828	6.91012
P08134	RHOC	8	2	31.1	22.006	0.000713	4.2387	360000000	11	6.96756	7.02111	7.11314	7.03394
P08174	CD55	14	14	42.8	41.4	0	323.31	2530000000	25	7.07628	7.44221	7.34284	7.28711
P08195	SLC3A2	14	14	28.9	67.993	0	188.2	2640000000	33	6.55596	6.58434	6.98045	6.70692
P08237	PFKM	19	16	30.3	85.182	0	308.14	2590000000	40	6.90369	6.98876	7.1712	7.02122
P08238	HSP90AB1	57	33	58.6	83.263	0	323.31	78400000000	38	8.36418	8.4661	8.56703	8.46577
P08240	SRPR	4	4	7.8	69.81	0.000502	5.4065	95302000	43	4.85188	5.05903	5.11826	5.00972
P08243	ASNS	17	17	34.8	64.369	0	52.612	1020000000	35	6.57191	6.82951	6.56817	6.65653
P08397	HMBS	4	4	15.8	39.33	0	21.174	203000000	21	6.06243	6.41584	6.38952	6.28926
P08559	PDHA1	13	13	41.3	43.295	0	160.18	1030000000	25	6.52075	6.84597	6.85302	6.73991
P08572	COL4A2	5	5	4.3	167.55	0	40.066	154000000	96	5.09923	5.38144	5.83928	5.43998
P08579	SNRPB2	8	7	32.4	25.486	0	156.27	2360000000	11	6.21814	6.30146	6.4595	6.32637
P08581	MET	2	2	1.7	155.54	0.003374	2.4257	33626000	72	4.98523	5.3014	5.23096	5.17253
P08621	SNRNP70	20	20	36.4	51.556	0	226.68	18100000000	19	7.43739	7.46966	7.93396	7.61367
P08651	NFIC	11	11	24.8	55.674	0	50.572	904000000	26	6.02731	6.24391	6.39669	6.22264
P08670	VIM	48	42	70.2	53.651	0	323.31	8150000000	35	6.90944	7.09472	7.48746	7.16387
P08708	RPS17	8	8	53.3	15.55	0	91.052	1560000000	6	6.67655	6.19642	7.21415	6.69571
P08754	GNAI3	7	2	22.9	40.532	0	36.898	712000000	17	6.5306	6.39182	6.7313	6.55124
P08758	ANXA5	18	18	52.2	35.936	0	323.31	10400000000	26	7.71417	8.01393	8.00694	7.91168
P08865;A0A8I5KQE6	RPSA	12	12	59	32.854	0	323.31	14000000000	15	8.11631	8.29975	8.44646	8.28751
P09001	MRPL3	3	3	12.1	38.632	0	54.975	92243000	24	5.00668	5.96924	6.29369	5.75654
P09012	SNRPA	13	12	45.4	31.279	0	199	14700000000	13	7.8561	8.18766	8.3376	8.12712
P09067;Q00444;P31268;P31267;P09630;P20719	HOXB5;HOXC5;HOXA7;HOXA6;HOXC6;HOXA5	2	2	10.4	29.434	0.040726	1.192	20019000	13	4.98369	5.33341	6.12202	5.47971
P09104	ENO2	6	2	17.3	47.268	0.002973	2.5052	50825000	27	5.55582	5.83914	5.27752	5.55749
P09110	ACAA1	2	2	9.4	44.292	0.000505	5.5035	7771600	19	5.00387	5.61176	5.0515	5.22238
P09132	SRP19	11	11	63.2	16.156	0	104.62	2300000000	8	6.26224	7.11876	6.92029	6.7671
P09211	GSTP1	7	7	55.7	23.356	0	323.31	1570000000	11	7.22037	6.58409	7.60426	7.13624
P09234	SNRPC	7	7	33.3	17.394	0	92.869	5020000000	7	6.093	6.98642	6.765	6.61481
P09327	VIL1	15	15	23.1	92.694	0	52.402	826000000	52	6.17921	6.2816	6.33981	6.26687
P09382	LGALS1	8	8	67.4	14.716	0	183.77	5570000000	10	7.11624	7.44369	7.62305	7.39433
P09417	QDPR	8	8	38.1	25.789	0	13.757	291000000	17	6.15845	6.00108	6.50562	6.22172
P09429	HMGB1	21	15	52.6	24.893	0	323.31	46800000000	10	7.72218	7.96228	8.10667	7.93038
P09467	FBP1	2	2	4.4	36.842	0.000308	11.308	54340000	20	6.12785	4.89074	5.03273	5.35044
P09493	TPM1	11	2	22.5	32.708	0.006192	2.1893	29630000	23	5.21304	5.8621	5.16155	5.41223
P09496	CLTA	5	5	18.1	27.076	0	182.58	978000000	10	7.02942	7.31391	7.45629	7.26654
P09497	CLTB	6	6	26.6	25.19	0	18.926	258000000	10	6.76025	6.94162	6.97075	6.89087
P09525	ANXA4	14	14	44.8	35.882	0	190.97	1560000000	23	6.8938	7.18415	7.08771	7.05522
P09543	CNP	15	15	40.4	47.578	0	77.331	578000000	31	6.45918	5.62731	5.81121	5.9659
P09601	HMOX1	2	2	9.7	32.818	0.018132	1.6569	17365000	18	4.58114	5.64248	5.60467	5.2761
P09622	DLD	6	6	17.3	54.177	0	12.736	185000000	27	5.73941	6.15969	6.3076	6.0689
P09651;Q32P51	HNRNPA1;HNRNPA1L2	34	14	71.5	38.746	0	323.31	110000000000	19	8.49645	8.12222	8.83087	8.48318
P09661	SNRPA1	17	17	43.1	28.415	0	323.31	4570000000	14	7.26352	7.45083	7.61801	7.44412
P09669	COX6C	2	2	26.7	8.7813	0.027751	1.4266	68968000	6	6.30867	6.60495	6.61064	6.50809
P09874	PARP1	77	77	65.7	113.08	0	323.31	123000000000	63	8.12001	8.29374	8.42009	8.27795
P09884	POLA1	21	21	18	165.91	0	74.806	1720000000	86	6.40868	6.66655	6.63431	6.56985
P09960	LTA4H	25	25	49.4	69.284	0	148.23	3280000000	39	6.80812	7.06134	7.13843	7.00263
P09972	ALDOC	26	24	61.3	39.455	0	323.31	7440000000	24	7.21431	7.13849	7.16788	7.17356
Q71UI9;P0C0S5	H2AFV;H2AFZ	3	1	23.4	13.509	0.00069	3.7182	264000000	6	6.97844	4.54063	7.53737	6.35215
Q99878;Q96KK5;Q9BTM1;P20671;P0C0S8;Q16777;Q6FI13	HIST1H2AJ;HIST1H2AH;H2AFJ;HIST1H2AD;HIST1H2AG;HIST2H2AC;HIST2H2AA3	6	1	58.6	13.936	0.001758	3.0011	88700000	7	6.31781	6.75977	6.68496	6.58751
P0C1Z6	TFPT	1	1	7.9	28.278	0.00175	2.9347	22926000	11	5.8231	5.97297	5.68039	5.82549
P0C2W1	FBXO45	1	1	4.5	30.632	0.001736	2.8123	57013000	15	5.87776	6.12525	6.23348	6.07883
P0C7P3	SLFN14	2	2	2.9	103.91	0.048384	1.095	55864000	55	6.00677	5.17197	4.64157	5.27344
P47985;P0C7P4	UQCRFS1;UQCRFS1P1	1	1	3.3	29.668	0.03166	1.3246	51891000	15	6.06502	4.31658	6.36133	5.58098
P0C7T5	ATXN1L	4	4	7	73.305	0.000519	6.1072	103000000	31	5.78292	5.62874	5.80808	5.73991
P0C860	MSL3P1	4	2	13.2	51.069	0.001934	2.6731	35571000	33	4.95086	5.82298	5.50971	5.42785
P0CG12	CHTF8	8	8	24	51.391	0	43.379	447000000	33	6.43608	6.61369	6.71193	6.58723
P0CG30;P0CG29	GSTT2B;GSTT2	3	2	14.8	27.507	0.001768	3.0655	159000000	12	6.36165	6.65126	6.44217	6.48503
P0CW18	PRSS56	7	7	13.9	64.596	0	26.339	523000000	31	6.38322	6.63436	6.41691	6.47816
P0DMN0;P0DMM9	SULT1A4;SULT1A3	6	6	32.9	34.196	0	62.993	306000000	22	5.93216	5.9303	6.20895	6.0238
P0DMU9;Q8NHU0;Q5HYN5;Q5DJT8;P0DMV2;P0DMV1;P0DMV0;P0DMU8;P0DMU7	CT45A10;CT45A3;CT45A1;CT45A2;CT45A9;CT45A8;CT45A7;CT45A5;CT45A6	6	6	53.4	21.145	0	68.249	156000000	11	5.79549	5.68992	6.06513	5.85018
P0DMV9;P0DMV8	HSPA1B;HSPA1A	42	26	57.1	70.051	0	323.31	32200000000	36	7.72386	8.04309	8.07103	7.94599
P0DP25;P0DP24;P0DP23		7	7	36.9	16.837	0	323.31	11700000000	9	7.07693	7.43112	8.34807	7.61871
P0DPB6		6	6	50.4	15.237	0	60.562	534000000	8	5.90685	6.68005	7.25419	6.6137
P0DPD8;P0DPD7		3	3	5.9	99.772	0	19.083	110000000	47	5.03997	5.76105	5.02284	5.27462
P10109	FDX1	4	4	21.2	19.393	0	12.799	78780000	14	6.02115	5.98721	5.9709	5.99309
P10155	TROVE2	11	11	29.7	60.67	0	42.623	416000000	34	6.1213	5.97352	6.49326	6.19603
P10244	MYBL2	9	9	15.4	78.763	0	94.22	203000000	42	5.48873	5.26361	5.60485	5.4524
P10253	GAA	7	7	11.3	105.32	0	40.39	94084000	43	5.05831	5.95214	5.69597	5.56881
P10321	HLA-C	9	4	33.6	40.648	0	45.781	640000000	20	6.48803	6.70814	6.91301	6.70306
P10398	ARAF	10	6	22.6	67.585	0	21.694	253000000	38	5.86565	6.13637	6.08504	6.02902
P10412;P16403;P16402	HIST1H1E;HIST1H1C;HIST1H1D	11	6	32.4	21.865	0	186.53	6790000000	12	7.39782	7.23807	7.68447	7.44012
P10515	DLAT	13	13	23.3	68.996	0	67.733	1230000000	35	6.70658	6.86168	7.03439	6.86755
P10586	PTPRF	38	31	27.4	212.88	0	98.727	1540000000	113	6.11314	6.12087	6.46761	6.23387
P10588	NR2F6	7	6	22.3	42.979	0.000294	9.6476	74360000	21	5.46764	5.82927	6.02049	5.77247
P10599	TXN	6	6	51.4	11.737	0	70.518	1160000000	7	6.91465	7.1272	7.65295	7.2316
P10606	COX5B	4	4	24	13.696	0	15.073	337000000	10	5.77428	6.23945	6.25491	6.08955
P10620	MGST1	4	4	12.9	17.598	0	56.187	661000000	6	7.02845	7.23109	7.35465	7.20473
P10636	MAPT	10	10	14.8	78.927	0	34.438	668000000	45	6.01803	6.07482	6.15887	6.08391
P10644	PRKAR1A	7	5	18.1	42.981	0	17.56	672000000	21	6.30856	5.88748	6.65081	6.28228
P10746	UROS	4	4	19.2	28.627	0	13.476	43053000	13	5.76163	6.3082	5.45917	5.843
P10768	ESD	13	13	62.8	31.462	0	146.3	2420000000	16	7.21442	7.41891	7.2583	7.29721
P10809	HSPD1	45	45	68.4	61.054	0	323.31	22400000000	35	7.89401	8.05511	8.17164	8.04025
P10826;P10276	RARB;RARA	2	1	6.4	50.489	0.006393	2.1859	22836000	17	5.42052	5.75353	5.71013	5.62806
P11021	HSPA5	41	40	57.8	72.332	0	323.31	33900000000	38	7.5588	7.6947	7.82285	7.69212
P11047	LAMC1	5	5	4.2	177.6	0.000519	6.1102	416000000	84	6.118	4.91691	6.52862	5.85451
P11142	HSPA8	45	39	62.4	70.897	0	323.31	129000000000	37	8.33169	8.55476	8.71274	8.53306
P11166	SLC2A1	5	5	10.2	54.083	0.000299	10.316	143000000	15	5.893	5.98703	6.31762	6.06588
P11169;Q8TDB8	SLC2A3;SLC2A14	5	5	12.1	53.924	0	23.245	516000000	13	6.45408	6.82102	6.95366	6.74292
P11171	EPB41	5	5	9.1	97.016	0	17.804	232000000	54	5.36339	5.69066	5.98039	5.67815
P11172	UMPS	17	17	47.1	52.221	0	164.14	1240000000	26	6.38521	6.75305	6.80551	6.64792
P11177	PDHB	9	9	31.2	39.233	0	129.01	1000000000	21	6.80817	6.87711	7.06378	6.91635
P11182	DBT	6	6	14.5	53.486	0.000312	11.884	190000000	32	6.3296	6.19852	5.8282	6.11877
P11216	PYGB	10	8	12.3	96.695	0.000309	11.458	113000000	55	4.72324	5.85678	5.63318	5.4044
P11233	RALA	6	3	26.2	23.567	0	19.635	637000000	10	6.79772	7.12395	7.38922	7.10363
P11234	RALB	5	2	26.7	23.408	0.000278	8.1101	89952000	10	6.15244	6.48969	6.47593	6.37269
P11274	BCR	7	6	7.9	142.82	0.000293	9.6022	174000000	64	4.5282	5.04352	4.96353	4.84508
P11277	SPTB	8	1	3	246.47	0.024559	1.5081	3324200	145	4.9438	4.36031	4.638	4.64737
P11279	LAMP1	2	2	6.2	44.882	0	114.31	352000000	20	6.50615	6.81307	6.83138	6.71687
P11310	ACADM	21	21	39	46.588	0	145.09	2610000000	21	6.95666	7.38826	7.39974	7.24822
P11387	TOP1	39	39	41.2	90.725	0	280.33	9430000000	46	7.48424	7.60291	7.73538	7.60751
P11388	TOP2A	69	51	42.7	174.38	0	323.31	14200000000	93	7.17606	7.38739	7.49575	7.35307
P11413	G6PD	22	22	44.1	59.256	0	323.31	3780000000	39	6.97066	7.09632	7.05595	7.04098
P11441	UBL4A	3	3	19.1	17.776	0.000503	5.4528	140000000	13	6.55844	6.66969	6.33383	6.52065
P11473	VDR	3	3	8.2	48.289	0.001125	3.3343	22046000	27	4.86769	5.69818	5.50166	5.35584
P11474	ESRRA	3	3	11.6	45.509	0.000483	4.5004	45307000	22	5.47529	5.87548	5.80964	5.72014
P11498	PC	21	21	22.2	129.63	0	50.939	591000000	68	5.93586	5.63444	6.12992	5.90007
P11532	DMD	16	15	6.2	426.74	0	41.023	319000000	231	4.94332	5.36095	4.80245	5.03557
P11586	MTHFD1	43	42	45.5	101.53	0	323.31	5550000000	56	6.99718	7.16758	7.4509	7.20522
P11717	IGF2R	22	22	11.1	274.37	0	59.048	526000000	147	5.29336	5.38842	5.45941	5.3804
P11766	ADH5	11	11	35.3	39.724	0	65.93	327000000	23	5.92955	5.79545	6.25166	5.99222
P11802	CDK4	8	7	34.7	33.729	0	33.606	764000000	20	5.75143	6.17513	6.2838	6.07012
P11831	SRF	2	2	6.9	51.592	0.000477	4.3208	65642000	12	6.12863	4.49498	6.61547	5.74636
P11908	PRPS2	6	3	26.4	34.769	0	59.008	1030000000	19	6.7716	7.05732	7.04387	6.9576
P11940	PABPC1	35	23	45.4	70.67	0	323.31	15700000000	43	7.59855	7.72171	7.85139	7.72388
P12004	PCNA	17	17	57.1	28.768	0	323.31	16800000000	18	8.20194	8.35925	8.42351	8.32823
P12081	HARS	18	16	39.1	57.41	0	57.572	713000000	34	6.42361	6.73958	6.79491	6.6527
P12109	COL6A1	9	9	13.5	108.53	0	28.665	550000000	62	5.21368	5.00655	5.69449	5.30491
P12236;P12235	SLC25A6;SLC25A4	6	5	28.2	32.866	0.000514	5.8703	67525000	22	5.98107	6.01157	5.35503	5.78256
P12268	IMPDH2	18	18	37.5	55.804	0	77.133	1980000000	26	6.71413	7.07806	6.90902	6.9004
P12270	TPR	122	122	52.3	267.29	0	323.31	20800000000	141	6.62767	6.83797	7.06032	6.84199
P12277	CKB	23	23	75.1	42.644	0	323.31	39700000000	23	8.10206	8.25799	8.44453	8.26819
P12429	ANXA3	20	20	59.1	36.375	0	86.502	1860000000	24	6.95253	6.89732	7.21646	7.0221
P12532	CKMT1A	17	17	46.8	47.036	0	244.53	2200000000	27	6.3809	6.62153	6.67283	6.55842
P12644	BMP4	1	1	3.2	46.554	0.040712	1.1901	78118000	21	4.13895	6.57053	5.07487	5.26145
P12694	BCKDHA	5	5	17.5	50.47	0.000283	8.6143	86109000	25	5.14411	5.84668	6.02296	5.67125
P12755	SKI	3	3	5.8	80.004	0.002764	2.5231	15880000	47	4.31819	4.99134	4.73613	4.68189
P12757	SKIL	2	2	4.2	76.975	0.001549	3.085	34107000	40	4.37835	5.56246	5.68801	5.20961
P12814	ACTN1	57	34	63	103.06	0	323.31	19200000000	58	6.73873	6.99054	7.10302	6.9441
P12931	SRC	3	1	7.5	59.834	0.046145	1.1097	21094000	31	4.5595	5.50408	5.55781	5.20713
P12955	PEPD	1	1	1.8	54.548	0.013161	1.8336	70958000	27	5.75494	6.2183	5.60869	5.86064
P12956	XRCC6	52	52	63.1	69.842	0	323.31	21400000000	40	7.25076	7.47175	7.47189	7.39813
P13010	XRCC5	36	36	53.8	82.704	0	323.31	9710000000	44	7.22013	7.43777	7.48633	7.38141
P13051	UNG	4	4	19.5	34.645	0.000301	10.581	153000000	17	6.32346	6.52634	5.81848	6.22276
P13056	NR2C1	6	6	14.6	67.314	0	18.466	214000000	30	6.25515	6.41332	5.48144	6.04997
P13073	COX4I1	4	4	20.1	19.576	0.000282	8.5152	191000000	12	5.92924	6.3331	6.34502	6.20245
P13164;Q01629;Q01628	IFITM1;IFITM2;IFITM3	2	2	13.6	13.964	0.000273	7.5128	14184000	2	6.30724	6.70444	4.81253	5.9414
P13284	IFI30	1	1	4.4	27.963	0.001764	3.0322	268000000	9	6.13903	4.90176	6.21354	5.75144
P13489	RNH1	21	21	63.1	49.973	0	239.36	2160000000	27	6.3664	6.57296	6.91082	6.61673
P13631	RARG	3	2	8.4	50.341	0.017204	1.6751	41978000	22	4.54567	5.96553	5.99318	5.50146
P13639	EEF2	53	52	56.8	95.337	0	323.31	136000000000	53	8.3321	8.56631	8.65161	8.51667
P13667	PDIA4	41	40	53.5	72.932	0	323.31	7450000000	45	6.99619	7.16859	7.36946	7.17808
P13674	P4HA1	17	17	40.3	61.049	0	323.31	1120000000	31	6.36801	6.43938	6.72157	6.50965
P13693	TPT1	6	6	29.7	19.595	0	219.57	4370000000	7	7.26996	7.53745	7.02715	7.27819
P13797	PLS3	27	25	42.9	70.81	0	323.31	8480000000	40	7.06621	7.24529	7.37652	7.22934
P13798	APEH	13	13	23.8	81.224	0	57.216	398000000	33	6.16507	6.41868	6.46467	6.34947
P13804	ETFA	14	14	49.5	35.079	0	76.524	767000000	23	6.5212	6.86756	6.67402	6.68759
P13807	GYS1	4	4	7.3	83.785	0.000309	11.449	107000000	40	5.54752	5.17722	5.08361	5.26945
P13861	PRKAR2A	14	14	44.8	45.518	0	71.375	700000000	26	6.55528	6.3755	6.92598	6.61892
P13929	ENO3	7	2	20	46.986	0.00113	3.3913	125000000	28	5.33558	6.35868	5.90465	5.8663
P13984	GTF2F2	11	11	49.4	28.38	0	197.48	2610000000	19	6.69422	6.86459	6.7929	6.7839
P13987	CD59	5	5	28.1	14.177	0	21.557	1120000000	6	7.29363	7.34928	7.07196	7.23829
P13995	MTHFD2	4	4	12.9	37.895	0	39.233	627000000	24	5.79024	5.98958	5.98157	5.92046
P14174	MIF	7	7	46.1	12.476	0	145.36	5050000000	5	8.28896	8.52106	8.59002	8.46668
P14209	CD99	1	1	9.7	18.848	0.0048	2.3015	25665000	6	4.50255	6.20677	6.42615	5.71182
P14314	PRKCSH	14	14	22	59.425	0	323.31	1300000000	21	6.99993	7.29303	7.33122	7.20806
P14324	FDPS	14	14	27.7	48.275	0	323.31	6470000000	22	6.89829	6.56329	7.4721	6.97789
P14384	CPM	3	3	10.8	50.513	0	15.142	69845000	25	5.94331	5.83397	6.09128	5.95619
P14550	AKR1A1	16	16	61.8	36.573	0	323.31	2080000000	25	7.03246	7.18463	7.34729	7.18813
P14618	PKM	51	51	84.2	57.936	0	323.31	201000000000	38	8.62716	8.87806	8.9086	8.80461
P14625	HSP90B1	40	39	43.3	92.468	0	323.31	15900000000	49	7.41103	7.52418	7.85504	7.59675
P14635	CCNB1	6	6	21.2	48.337	0	33.742	507000000	21	6.46507	6.38389	6.80589	6.55162
P14649	MYL6B	5	2	28.4	22.764	0.002969	2.4754	17902000	15	5.16684	5.92662	5.30552	5.46633
P14678;P63162	SNRPB;SNRPN	10	10	34.6	24.61	0	62.549	2800000000	17	7.47427	7.74287	7.37341	7.53018
P14735	IDE	9	9	9.7	117.97	0	120.01	459000000	61	5.78305	5.99737	5.88936	5.88993
P14854	COX6B1	4	4	75.6	10.192	0	27.244	157000000	7	5.80786	6.00664	5.87143	5.89531
P14859	POU2F1	5	5	11.4	76.471	0	42.156	225000000	13	5.92083	6.37009	6.52386	6.27159
P14866	HNRNPL	28	27	53.1	64.132	0	323.31	32700000000	22	8.16667	8.36182	8.38527	8.30459
P14868	DARS	23	23	45.5	57.136	0	176.47	2110000000	40	6.63029	6.90012	6.98507	6.83849
P14923	JUP	5	5	11.1	81.744	0	37.754	163000000	47	5.87194	5.19279	6.12369	5.72947
P14927	UQCRB	1	1	9	13.53	0.013715	1.808	52416000	8	6.2464	6.41223	6.34337	6.334
P15036	ETS2	2	2	8.5	53.001	0.001938	2.6895	20316000	16	5.52026	5.38673	5.67446	5.52715
P15104	GLUL	1	1	4.6	42.064	0.00049	4.8351	28415000	19	5.54902	5.83911	5.65428	5.6808
P15121	AKR1B1	13	13	48.4	35.853	0	98.28	6000000000	21	7.51203	7.64585	7.79024	7.64937
P15151	PVR	4	4	12.9	45.302	0	32.706	338000000	14	5.61534	6.28925	5.94303	5.94921
P15170	GSPT1	28	28	53.1	55.755	0	323.31	6820000000	31	6.94409	7.0639	7.16944	7.05914
P15291	B4GALT1	2	2	7.5	43.92	0	17.085	45432000	20	4.62431	5.78286	6.22144	5.54287
P15311	EZR	40	25	59	69.412	0	323.31	17200000000	37	7.43114	7.71989	7.71467	7.6219
P15336	ATF2	1	1	3	54.537	0.00134	3.2202	8411500	22	4.91118	4.53184	5.47834	4.97379
P15374	UCHL3	9	9	60.9	26.182	0	57.021	1060000000	14	6.88429	7.07529	7.20022	7.05327
P15408	FOSL2	1	1	3.7	35.193	0.026662	1.4482	10197000	13	5.37605	5.73772	4.51789	5.21055
P15529	CD46	3	3	8.4	43.747	0.000489	4.7898	74363000	19	5.52902	5.72652	6.32232	5.85929
P15531	NME1	8	1	42.8	17.149	0.000696	3.8433	7908300	12	5.8189	4.39775	4.82181	5.01282
P15559	NQO1	9	9	29.2	30.867	0	95.685	1940000000	13	6.77266	7.08084	7.00629	6.95326
P15586	GNS	6	6	13.2	62.081	0.000276	7.8152	117000000	27	5.83996	6.22709	6.23218	6.09974
P15735	PHKG2	4	4	13.8	46.442	0.000499	5.2921	51995000	28	5.88885	5.47497	5.84463	5.73615
P15822	HIVEP1	8	8	3.7	296.83	0	16.173	137000000	143	4.89286	5.13513	5.29212	5.1067
P15880	RPS2	14	14	39.6	31.324	0	150.22	11100000000	22	7.53518	7.86418	7.96272	7.78736
P15923	TCF3	2	2	5.4	67.6	0.001129	3.3879	30127000	23	5.62492	5.43258	4.74773	5.26841
P15924	DSP	111	111	43.6	331.77	0	323.31	10200000000	203	6.81659	6.84016	7.0463	6.90102
P15927	RPA2	4	4	17.4	29.247	0.000303	10.763	317000000	12	6.50176	6.7016	6.76625	6.65654
P16070	CD44	6	6	8.8	81.537	0	33.057	1760000000	31	6.66054	6.62803	7.00894	6.76584
P16152	CBR1	14	12	65.3	30.375	0	323.31	3620000000	18	7.20314	7.56374	7.65775	7.47488
P16219	ACADS	4	4	15	44.297	0.000517	6.0253	29994000	21	5.53978	4.21997	5.72458	5.16144
P16220	CREB1	3	1	9.5	35.136	0.000519	6.1151	44961000	5	6.34553	4.91163	6.83099	6.02938
P16233	PNLIP	1	1	2.4	51.156	0.042709	1.1645	30149000	26	6.06431	4.92471	5.27906	5.42269
P16278	GLB1	1	1	2.2	76.074	0.016275	1.6954	6667800	29	4.89845	5.17832	4.80594	4.9609
P16298	PPP3CB	7	1	13.7	59.024	0.029651	1.3854	7319000	27	4.29203	5.43308	4.86693	4.86401
P16333	NCK1	10	9	24.9	42.864	0	17.713	338000000	23	6.32201	6.60028	6.3579	6.42673
P16383	GCFC2	3	3	4.5	89.384	0.001345	3.2782	155000000	51	5.55387	6.04556	6.15703	5.91882
P16401	HIST1H1B	7	6	22.1	22.58	0	18.853	618000000	11	6.32962	6.60628	6.47249	6.46946
P16422	EPCAM	1	1	3.5	34.932	0	27.654	0	15	4.68006	4.75957	4.19657	4.5454
P16435	POR	19	19	35.2	76.689	0	154.8	1030000000	39	6.20607	6.56696	6.77555	6.51619
P16591	FER	2	2	3.6	94.637	0.016107	1.7054	27417000	51	4.72373	4.93621	4.90257	4.85417
P16615	ATP2A2	18	18	20.5	114.76	0	115.31	1010000000	52	6.06194	6.49427	6.31101	6.28907
P16949	STMN1	5	3	26.8	17.302	0	308.95	1710000000	10	7.17389	7.24679	7.39933	7.27334
P16989	YBX3	4	1	13.2	40.089	0	21.212	165000000	15	6.35582	6.56047	6.70812	6.54147
P17028	ZNF24	6	6	20.4	42.155	0	19.406	365000000	25	5.74265	6.07335	6.02531	5.9471
P17029	ZKSCAN1	2	2	5	63.629	0.001135	3.4739	5859200	36	4.66393	5.06681	4.62485	4.7852
P17036	ZNF3	2	2	7.2	50.915	0.023851	1.5327	13182000	38	4.99161	4.84423	5.39585	5.07723
P17066;P48741	HSPA6;HSPA7	11	1	17	71.027	0	40.744	1610000000	39	6.98662	7.10884	7.22055	7.10534
P17096	HMGA1	3	3	41.1	11.676	0	93.471	1570000000	6	7.10724	7.41532	7.68331	7.40196
P17098	ZNF8	5	5	11.5	64.97	0	22.549	251000000	46	5.56253	5.69611	5.8589	5.70585
P17174	GOT1	7	7	27.4	46.247	0	16.469	87351000	26	5.05228	5.61207	5.9555	5.53995
P17252	PRKCA	3	3	6.8	76.749	0.000268	6.9745	67626000	38	5.3006	5.44325	5.50254	5.41546
P17275	JUNB	3	3	15	35.879	0	19.875	44241000	14	5.62777	5.29447	5.43799	5.45341
P17301	ITGA2	1	1	0.9	129.29	0.044206	1.1449	12476000	50	5.02938	5.15391	4.73881	4.97403
P17302	GJA1	1	1	5.2	43.008	0.008701	1.9967	17188000	22	4.8121	4.68387	5.8928	5.12959
P17480	UBTF	36	36	40.1	89.405	0	323.31	7140000000	47	6.75011	7.02296	7.11902	6.96403
P17516	AKR1C4	10	6	44.9	37.066	0	48.595	480000000	23	6.10813	6.56654	6.4959	6.39019
P17544	ATF7	3	3	12.6	51.756	0	24.913	134000000	20	6.08081	5.05335	6.36575	5.8333
P17612	PRKACA	5	3	16.8	40.589	0	28.796	349000000	20	5.97336	6.62569	6.73895	6.446
P17655	CAPN2	15	15	23.6	79.994	0	88.868	1640000000	36	6.34449	6.61216	6.6583	6.53832
P17676	CEBPB	3	3	15.1	36.105	0.000279	8.1632	51439000	16	6.13799	5.58836	5.9205	5.88228
P17706	PTPN2	5	5	18.1	48.473	0	146.86	298000000	28	5.41512	5.90199	6.19802	5.83838
P17812	CTPS1	20	19	41.8	66.69	0	128.05	2830000000	33	6.88167	7.07609	7.20412	7.05396
P17813	ENG	1	1	2.4	70.577	0.000488	4.7283	43049000	21	5.64139	5.80743	5.98686	5.81189
P17844	DDX5	54	43	59.8	69.147	0	323.31	52000000000	36	8.14535	8.43297	8.49468	8.35767
P17858	PFKL	19	14	31.2	85.018	0	74.854	1550000000	41	6.08714	6.42786	6.45533	6.32344
P17931	LGALS3	8	8	32.4	26.152	0	323.31	18800000000	11	7.68382	7.97117	7.97183	7.87561
P17980	PSMC3	24	24	57.6	49.203	0	323.31	3100000000	27	6.73926	6.93252	7.11959	6.93046
P17987	TCP1	35	35	63.5	60.343	0	323.31	17300000000	35	7.73774	7.68506	8.15497	7.85926
P18031	PTPN1	4	4	10.6	49.966	0.000508	5.628	111000000	32	5.6181	5.66843	6.03165	5.77273
P18074	ERCC2	14	14	20	86.908	0	96.457	917000000	46	4.83016	5.42633	5.38232	5.21294
P18077	RPL35A	6	6	22.7	12.538	0	18.893	2700000000	9	7.5696	7.94981	7.9823	7.8339
P18085	ARF4	7	2	45.6	20.511	0.001763	3.026	110000000	12	6.28628	6.48925	6.4248	6.40011
P18124	RPL7	18	18	55.6	29.225	0	323.31	9160000000	16	7.89501	7.67084	8.21977	7.92854
P18206	VCL	57	57	54.7	123.8	0	323.31	8070000000	86	6.99202	7.22034	7.21969	7.14402
P18583	SON	3	3	1.9	263.83	0.021466	1.5768	51821000	82	5.08275	5.11368	5.58099	5.25914
P18615	NELFE	12	12	35.3	43.239	0	40.858	987000000	20	6.58574	6.82028	7.15797	6.85466
P18621	RPL17	12	12	58.2	21.397	0	166.08	7530000000	12	7.39257	7.57238	7.64688	7.53728
P18669	PGAM1	17	17	68.1	28.804	0	323.31	13300000000	15	7.52775	7.61116	7.8055	7.64814
P18754	RCC1	22	22	72.9	44.969	0	323.31	8620000000	19	7.71871	7.82057	8.03862	7.8593
P18846	ATF1	6	4	25.8	29.232	0	21.21	224000000	8	6.18498	6.4275	7.04305	6.55184
P18858	LIG1	16	16	24.6	101.73	0	90.03	1140000000	55	5.84625	6.07063	6.11598	6.01095
P18887	XRCC1	18	18	34	69.497	0	160.78	3100000000	32	6.96566	7.05987	7.18887	7.07147
P19174	PLCG1	10	10	11.5	148.53	0	23.839	351000000	71	5.31163	5.29383	5.54138	5.38228
P19320	VCAM1	2	2	2.7	81.275	0.015351	1.7267	3030000000	43	6.88061	7.50013	7.44669	7.27581
P19338	NCL	44	44	39	76.613	0	323.31	62500000000	46	8.20447	8.43545	8.37149	8.33714
P19367	HK1	19	15	25.2	102.48	0	60.341	1420000000	51	6.4788	6.90388	6.66849	6.68372
P19387	POLR2C	7	7	30.5	31.441	0	53.082	711000000	16	6.84121	6.95306	7.08753	6.9606
P19388	POLR2E	4	4	28.6	24.551	0	323.31	1480000000	13	7.29314	7.58566	7.50524	7.46135
P19429	TNNI3	1	1	6.7	24.007	0.049207	1.0851	8576100	11	5.8919	4.70286	4.97066	5.18847
P19447	ERCC3	15	15	27.5	89.277	0	44.649	433000000	52	5.93045	6.14866	6.21101	6.09671
P19474	TRIM21	5	5	9.7	54.169	0	20.063	88384000	30	5.39391	5.66654	5.99734	5.68593
P19525	EIF2AK2	13	13	24.5	62.094	0	51.999	1170000000	25	6.1371	6.1384	6.5497	6.27507
P19623	SRM	15	15	49.3	33.824	0	224.88	1750000000	16	7.18127	7.32443	7.24388	7.24986
P19784	CSNK2A2	15	15	53.4	41.213	0	323.31	3710000000	22	7.07008	7.14085	7.22737	7.1461
P19793;P48443	RXRA;RXRG	10	3	24.9	50.811	0.001732	2.7817	41673000	26	5.5225	5.47891	5.36044	5.45395
P19838	NFKB1	9	9	14.9	105.35	0	63.1	347000000	55	4.88708	5.33694	5.50511	5.24304
P19971	TYMP	12	12	29.9	49.955	0	41.252	754000000	27	6.55037	6.75044	6.71413	6.67165
P20020	ATP2B1	11	8	12	134.68	0	27.271	320000000	65	5.80395	5.77045	5.76698	5.78046
P20042	EIF2S2	20	20	45.9	38.388	0	225.61	4240000000	22	7.20658	7.32582	7.43686	7.32309
P20061	TCN1	3	3	6.9	48.206	0.006949	2.0938	704000000	16	7.12717	7.02551	7.0893	7.08066
P20073	ANXA7	9	9	22.7	52.739	0	167.4	1750000000	25	6.59262	6.79121	6.97759	6.78714
P20226;Q6SJ96	TBP;TBPL2	2	2	5	37.698	0.001758	3.0003	104000000	11	6.27681	6.69484	6.41353	6.46173
P20248	CCNA2	4	4	16.4	48.55	0	20.737	163000000	25	6.03383	6.28551	6.29916	6.20617
P20290	BTF3	8	8	60.7	22.168	0	201.74	1640000000	13	6.69148	5.83695	6.78267	6.43703
P20338	RAB4A	2	2	11	24.389	0.008685	1.9848	6025300	15	4.801	4.41358	5.60389	4.93949
P20339	RAB5A	4	2	25.1	23.658	0.000305	11.022	62838000	14	5.64761	5.97536	6.04524	5.8894
P20340;Q9NRW1	RAB6A;RAB6B	10	9	43.3	23.593	0	323.31	2640000000	17	7.3909	7.66449	7.73692	7.59744
P20585	MSH3	13	13	15	127.41	0	45.511	578000000	69	6.02551	6.19338	6.20618	6.14169
P20618	PSMB1	8	8	39	26.489	0	47.638	578000000	15	6.58636	6.67371	6.94776	6.73594
P20645	M6PR	2	2	8.3	30.993	0.000479	4.3678	110000000	17	5.92604	6.00221	6.22668	6.05164
P20674	COX5A	3	3	27.3	16.762	0.000278	8.0697	68464000	13	5.95714	6.16414	5.94178	6.02102
P20700	LMNB1	15	14	27.8	66.408	0	42.883	990000000	38	5.9983	6.32781	6.06711	6.13107
P20810	CAST	14	14	33.9	76.572	0	117.48	1450000000	36	6.43567	5.36278	5.65543	5.81796
P20839	IMPDH1	9	9	26.8	55.405	0	31.958	162000000	24	5.42891	5.64975	5.36803	5.48223
P20851	C4BPB	1	1	6.7	28.357	0.011218	1.8979	8441000	15	5.29484	5.56296	4.94391	5.26724
P20962	PTMS	1	1	10.8	11.53	0.001764	3.0322	36585000	3	6.93614	4.56065	6.55174	6.01618
P21127;Q9UQ88	CDK11B;CDK11A	21	21	22.8	92.619	0	143.22	1580000000	45	6.37513	6.66696	6.69512	6.57907
P21266	GSTM3	11	11	48.9	26.559	0	323.31	1450000000	19	7.18653	5.86019	7.53413	6.86028
P21281	ATP6V1B2	21	21	53.4	56.5	0	113.85	1430000000	29	6.53403	6.63077	6.75309	6.6393
P21283	ATP6V1C1	7	7	17.3	43.941	0	30.156	397000000	28	6.71568	6.62295	6.09715	6.47859
P21291	CSRP1	13	13	67.4	20.567	0	323.31	34500000000	15	8.37862	8.19786	8.65038	8.40895
P21333	FLNA	127	120	56.6	280.74	0	323.31	72200000000	151	7.44959	7.68597	7.76735	7.6343
P21359	NF1	12	12	5	319.37	0	22.837	587000000	155	5.21339	4.69197	6.25809	5.38782
P21399	ACO1	22	22	32.4	98.398	0	152.12	2620000000	48	6.38545	6.66587	6.71116	6.58749
P21589	NT5E	3	3	7.3	63.367	0.000271	7.3443	89146000	34	5.31664	5.95607	5.159	5.47724
P21675	TAF1	10	10	7.5	212.67	0	63.008	159000000	86	4.89235	5.24775	5.58331	5.24114
P21796	VDAC1	12	12	47	30.772	0	34.656	679000000	18	6.88679	6.97511	6.88252	6.91481
P21912	SDHB	1	1	7.5	31.629	0.000698	3.8852	4681200	22	5.32793	4.83564	5.08077	5.08145
P21953	BCKDHB	1	1	4.8	43.122	0.000485	4.6423	34579000	19	5.58294	5.9695	5.70328	5.75191
P21964	COMT	5	5	25.1	30.037	0	15.08	256000000	15	6.25936	5.2751	6.65683	6.06376
P21980	TGM2	16	16	31.4	77.328	0	78.177	1980000000	38	6.73227	7.05971	7.01778	6.93659
P22033	MUT	3	3	6.9	83.134	0	13.319	59989000	39	5.5476	5.7179	5.82155	5.69568
P22059	OSBP	15	14	24.2	89.42	0	75.725	1180000000	48	5.51159	6.60265	6.68091	6.26505
P22061	PCMT1	12	12	68.3	24.636	0	323.31	4960000000	12	7.29959	7.49672	7.64775	7.48135
P22087	FBL	10	10	40.2	33.784	0	30.013	598000000	23	5.63139	5.59706	6.60702	5.94516
P22102	GART	40	40	48.6	107.77	0	323.31	9890000000	56	7.17461	7.30047	7.49307	7.32272
P22234	PAICS	26	26	50.1	47.079	0	323.31	14100000000	26	7.671	7.8447	7.94224	7.81931
P22307	SCP2	7	7	13	58.993	0	41.293	202000000	32	5.9598	6.31536	6.34353	6.20623
P22314	UBA1	38	38	45.2	117.85	0	323.31	13500000000	59	7.06863	7.26316	7.38249	7.23809
P22392;O60361	NME2;NME2P1	17	10	88.8	17.298	0	323.31	25600000000	14	8.02869	7.96902	8.29197	8.09656
P22415	USF1	2	2	7.4	33.538	0.018309	1.6503	3471400	10	5.5405	4.96438	5.03057	5.17848
P22570	FDXR	6	6	17.1	53.836	0	15.281	231000000	33	6.01414	5.33776	5.61098	5.65429
P22626	HNRNPA2B1	28	28	72.8	37.429	0	323.31	111000000000	20	8.72549	8.9081	8.89444	8.84268
P22670	RFX1	7	6	11.3	104.76	0	55.899	260000000	35	5.6837	6.46288	6.04665	6.06441
P22681	CBL	3	3	5.2	99.632	0.000296	10.022	46021000	50	5.12733	5.1661	5.48463	5.25935
P22695	UQCRC2	6	6	19.2	48.442	0	26.632	250000000	23	5.53058	5.79199	5.85055	5.72437
P22736	NR4A1	4	3	9.4	64.463	0.000521	6.2289	83956000	25	5.41256	5.59988	5.74288	5.58511
P23141	CES1	1	1	2.1	62.52	0.022548	1.549	10346000	33	5.49627	5.01102	4.64787	5.05172
P23193	TCEA1	12	12	38.2	33.969	0	212.54	1130000000	19	7.02169	7.15552	7.31252	7.16324
P23246	SFPQ	51	49	53.7	76.149	0	323.31	167000000000	36	8.69569	8.81357	8.9177	8.80899
P23258;Q9NRH3	TUBG1;TUBG2	16	16	52.3	51.169	0	323.31	2940000000	22	6.55111	7.31486	7.15112	7.0057
P23284	PPIB	19	19	69.9	23.742	0	186.91	14900000000	16	7.72935	7.81508	8.07711	7.87385
P23368	ME2	9	9	22.4	65.443	0	12.48	338000000	34	5.81871	6.29892	6.1176	6.07841
P23381	WARS	22	22	51.6	53.165	0	323.31	6810000000	29	7.18546	7.49754	7.5895	7.42417
P23396	RPS3	21	21	74.1	26.688	0	187.06	12200000000	19	7.82848	8.09792	8.27602	8.06747
P23443	RPS6KB1	4	4	10.3	59.139	0	13.634	131000000	24	6.02938	6.02682	6.46	6.17207
P23497	SP100	7	5	9.6	100.42	0	13.545	78125000	51	5.71648	5.21762	5.22053	5.38488
P23508	MCC	3	3	6.5	93.026	0.001141	3.5843	33862000	46	4.76249	4.93328	4.87187	4.85588
P23511	NFYA	1	1	5.5	36.876	0	14.07	25399000	4	6.13149	6.31624	5.98682	6.14485
P23515	OMG	1	1	3	49.607	0.045792	1.1148	12487000	20	4.74997	4.80674	5.79541	5.11737
P23526	AHCY	22	22	43.3	47.716	0	118.8	2810000000	21	7.21764	7.28165	7.4845	7.32793
P23528	CFL1	21	15	75.3	18.502	0	323.31	147000000000	12	8.80205	9.00091	9.08707	8.96334
P23588	EIF4B	13	13	20.6	69.15	0	176.69	8930000000	36	6.97736	7.36237	7.41674	7.25216
P23634	ATP2B4	6	3	7.2	137.92	0.000503	5.4511	25895000	65	4.54337	5.40877	5.1525	5.03488
P23786	CPT2	4	4	7.8	73.776	0.000269	7.099	58647000	44	4.79703	4.95099	5.67008	5.13937
P23919	DTYMK	7	7	27.8	23.819	0	16.183	744000000	19	6.31672	6.40651	6.81766	6.51363
P23921	RRM1	19	19	29.7	90.069	0	85.044	1290000000	45	6.4203	6.8293	6.65722	6.63561
P24298	GPT	7	7	21.6	54.636	0	45.133	154000000	29	5.7004	6.24405	5.65417	5.86621
P24386	CHM	6	6	10.1	73.475	0.000517	6.0078	151000000	33	5.8647	5.91862	5.86358	5.8823
P24468;P10589	NR2F2;NR2F1	8	7	22.2	45.571	0	36.032	186000000	19	6.13168	6.03451	5.99264	6.05294
P24534	EEF1B2	10	9	69.3	24.763	0	323.31	5230000000	15	7.70953	7.96442	8.12795	7.93397
P24539	ATP5F1	2	2	12.1	28.908	0	12.946	59572000	17	5.66069	6.04356	6.18707	5.96377
P24666	ACP1	12	12	74.7	18.042	0	323.31	1920000000	10	7.09788	7.23264	7.52293	7.28448
P24752	ACAT1	26	26	66.3	45.199	0	323.31	12100000000	25	7.57697	7.86155	7.83542	7.75798
P24863	CCNC	2	2	6	33.242	0.01369	1.7929	90767000	17	6.16859	6.40071	6.13001	6.2331
P24928	POLR2A	39	39	26	217.17	0	176.3	3360000000	113	6.29896	6.53732	6.63961	6.49196
P24941	CDK2	14	12	45.6	33.929	0	118	1420000000	22	5.82329	6.4437	6.70016	6.32238
P25054	APC	9	9	5	311.64	0	34.455	211000000	182	5.00766	4.37627	5.35147	4.9118
P25098	ADRBK1	10	10	17.4	79.573	0	43.494	292000000	46	5.72618	6.14737	6.07089	5.98148
P25205	MCM3	36	36	52	90.98	0	323.31	9680000000	54	7.31599	7.55467	7.61441	7.49502
P25208	NFYB	1	1	8.2	22.831	0.000269	7.0445	88008000	4	6.91685	4.49311	7.13811	6.18269
P25325	MPST	9	9	33	33.178	0	25.914	471000000	21	5.91508	6.58692	6.3184	6.27347
P25398	RPS12	15	15	67.4	14.515	0	215.09	8630000000	7	7.83646	8.12123	8.10425	8.02065
P25440	BRD2	13	11	22.8	88.06	0	83.932	595000000	37	5.27896	4.7607	5.61059	5.21675
P25490	YY1	13	9	27.1	44.712	0	234.25	4870000000	20	7.45918	7.55079	7.46765	7.49254
P25685	DNAJB1	11	10	27.4	38.044	0	99.723	890000000	21	6.64828	6.69633	6.76546	6.70336
P25686	DNAJB2	1	1	3.7	35.58	0.032336	1.3032	0	15	4.64288	5.1974	4.58655	4.80894
P25705	ATP5A1	18	18	34	59.75	0	86.505	2630000000	36	6.82044	7.01953	7.16104	7.00034
P25786	PSMA1	10	10	45.2	29.555	0	100.07	1610000000	18	6.96955	7.26131	7.14715	7.126
P25787	PSMA2	9	9	38	25.898	0	33.985	853000000	16	6.15515	6.5045	7.07445	6.57803
P25788	PSMA3	7	7	30.2	28.433	0	40.503	1000000000	15	6.85895	7.45249	6.82611	7.04585
P25789	PSMA4	4	4	18.4	29.483	0	31.464	834000000	14	6.90254	7.25672	7.3035	7.15425
P25815	S100P	5	5	41.1	10.4	0	104.46	624000000	4	6.98039	7.2394	7.15363	7.12447
P26006	ITGA3	2	2	2.2	116.61	0.002967	2.4723	11323000	43	4.86196	5.28001	4.9579	5.03329
P26038	MSN	56	41	79	67.819	0	323.31	59600000000	39	8.19601	8.39468	8.37827	8.32299
P26196	DDX6	12	12	38.3	54.416	0	143.24	1570000000	33	6.50967	6.66791	6.75189	6.64316
P26232	CTNNA2	10	3	13.4	105.31	0.001138	3.5419	36821000	57	5.5617	5.1175	5.17731	5.2855
P26358	DNMT1	64	64	43.9	183.16	0	323.31	15000000000	94	7.32465	7.4981	7.65045	7.49107
P26368	U2AF2	15	15	42.9	53.5	0	276.93	10200000000	19	7.253	7.63227	7.6183	7.50119
P26373	RPL13	11	11	41.2	24.261	0	323.31	10300000000	13	8.06856	8.21232	8.47129	8.25072
P26440	IVD	4	4	7.3	46.65	0.000708	4.1274	89499000	24	5.73251	5.47375	6.02214	5.7428
P26447	S100A4	4	4	23.8	11.728	0.00027	7.2651	407000000	6	6.81062	6.13596	7.04552	6.66403
P26583	HMGB2	18	14	40.2	24.033	0	247.84	4430000000	11	6.89768	7.05721	7.12979	7.02823
P26599	PTBP1	30	26	70.6	59.632	0	323.31	28500000000	21	8.00069	8.04564	8.44702	8.16445
P26639	TARS	45	42	55.6	83.434	0	323.31	18700000000	49	7.81069	7.96012	8.09754	7.95612
P26640	VARS	42	42	37.8	140.47	0	323.31	7220000000	69	6.80292	7.133	7.13075	7.02222
P26641	EEF1G	20	20	48.7	50.118	0	323.31	18200000000	26	7.52835	7.83914	7.9371	7.7682
P26885	FKBP2	5	5	28.2	15.649	0	17.636	780000000	8	6.40669	6.62057	7.63661	6.88796
P27105	STOM	1	1	4.9	31.73	0.017201	1.6749	7574600	18	4.28397	5.19053	5.42446	4.96632
P27144;A0A8I5KW96	AK4	4	4	18.8	25.268	0.000519	6.1354	448000000	16	6.37151	6.60602	6.54506	6.50753
P27338	MAOB	3	3	8.1	58.762	0.000694	3.8135	43035000	33	5.57727	5.51235	5.30694	5.46552
P27348	YWHAQ	14	10	42.4	27.764	0	323.31	2570000000	18	6.54636	6.85001	6.87199	6.75612
P27361	MAPK3	9	6	26.4	43.135	0	17.412	469000000	23	6.41847	6.40202	6.35725	6.39258
P27448	MARK3	14	12	29.7	84.428	0	59.952	622000000	47	5.26409	5.60385	5.53832	5.46875
P27540	ARNT	10	10	24	86.636	0	52.835	310000000	39	5.52224	5.553	5.86911	5.64812
P27635	RPL10	10	10	43	24.577	0	87.673	3400000000	12	7.4103	7.74348	7.96517	7.70632
P27694	RPA1	23	23	41.1	68.137	0	323.31	3930000000	38	6.77112	7.02065	7.18667	6.99281
P27695	APEX1	18	18	65.4	35.554	0	323.31	5770000000	18	7.27487	7.3286	7.30382	7.30243
P27707	DCK	2	2	8.1	30.518	0.00071	4.1608	133000000	16	6.24783	6.373	6.61956	6.41346
P27708	CAD	44	42	24.7	242.98	0	147.31	2270000000	115	6.29024	6.64722	6.59387	6.51044
P27797	CALR	18	18	54.2	48.141	0	196.63	2670000000	27	6.50228	6.79817	6.49007	6.59684
P27816	MAP4	27	27	31.2	121	0	323.31	7310000000	71	6.80602	6.97931	7.20742	6.99758
P27824	CANX	9	9	18.9	67.567	0	64.314	1280000000	37	6.09307	6.53274	6.44897	6.35826
P28062	PSMB8	3	3	13.4	30.354	0.000498	5.2217	42278000	19	5.52214	5.33862	5.43169	5.43082
P28066	PSMA5	7	7	32.8	26.411	0	59.47	2200000000	12	7.2823	6.68606	7.61333	7.1939
P28070	PSMB4	6	6	29.5	29.204	0	66.971	624000000	11	6.83015	6.96176	7.16575	6.98589
P28072	PSMB6	4	4	17.6	25.357	0	53.337	859000000	11	7.07225	7.31391	7.29809	7.22808
P28074	PSMB5	14	14	42.2	28.48	0	102.61	800000000	17	6.58822	6.58743	6.97736	6.71767
P28331	NDUFS1	4	4	5.4	79.467	0.006383	2.166	17089000	44	5.17748	5.37639	4.24779	4.93389
P28340	POLD1	19	19	20.4	123.63	0	44.26	839000000	76	6.18412	6.33848	6.33041	6.28434
P28347;Q15561;Q99594;Q15562	TEAD1;TEAD4;TEAD3;TEAD2	2	2	4.9	47.945	0.004613	2.3362	49590000	19	5.64328	4.79246	6.3365	5.59075
P28370	SMARCA1	13	3	10.6	122.6	0.000705	4.0592	31005000	65	4.34064	5.15023	5.52593	5.0056
P28482	MAPK1	9	6	31.9	41.389	0	92.244	2150000000	24	6.68989	6.7606	6.94856	6.79968
P28702	RXRB	15	8	30.2	56.921	0	34.429	853000000	29	6.32785	6.70381	6.47214	6.50127
P28715	ERCC5	14	14	15.3	133.11	0	24.913	416000000	58	5.30891	5.33013	4.91209	5.18371
P28799	GRN	2	2	4.6	63.544	0.000484	4.5357	109000000	23	5.79854	6.40668	5.02202	5.74241
P28838	LAP3	7	7	18.3	56.166	0.000284	8.6736	134000000	33	5.33021	5.71615	5.87002	5.63879
P29083	GTF2E1	4	4	14.8	49.452	0	323.31	708000000	26	5.5804	6.21125	5.94604	5.91256
P29084	GTF2E2	13	13	45	33.043	0	37.958	764000000	22	6.51548	6.6618	6.43489	6.53739
P29144	TPP2	29	29	30.8	138.35	0	141.82	1370000000	68	5.81706	6.24279	6.26581	6.10855
P29218	IMPA1	6	6	28.9	30.188	0	14.82	162000000	17	6.13637	6.36771	6.41081	6.30496
P29317;P54762;P54764;Q15375;P54753;Q9UF33;P29323	EPHA2;EPHB1;EPHA4;EPHA7;EPHB3;EPHA6;EPHB2	2	1	2.4	108.27	0.003376	2.4306	123000000	54	4.85599	5.36823	6.29488	5.50637
P29353	SHC1	8	8	20.2	62.821	0	15.71	276000000	31	5.17961	6.0493	6.34533	5.85808
P29372	MPG	10	10	47	32.868	0	36.498	273000000	16	6.44069	6.64403	6.87212	6.65228
P29374	ARID4A	4	3	4.4	142.75	0.001343	3.2602	215000000	78	6.39206	4.88586	4.84842	5.37545
P29375	KDM5A	4	4	3.1	192.09	0.000521	6.1835	60193000	96	4.35706	4.52598	4.78522	4.55609
P29401	TKT	14	14	28.6	67.877	0	61.274	1150000000	33	5.74854	6.31003	6.17699	6.07852
P29466;Q5EG05	CASP1;CARD16	2	2	5.9	45.158	0.004406	2.35	16486000	21	5.07496	5.29791	5.45023	5.27437
P29590	PML	7	7	9.6	97.55	0.000281	8.3803	75185000	51	5.38182	5.38367	5.19706	5.32085
P29597	TYK2	5	5	5	133.65	0.000491	4.8995	63188000	69	4.62268	4.86184	5.33031	4.93828
P29692	EEF1D	15	14	52	31.121	0	323.31	20800000000	21	7.74318	8.05084	8.19415	7.99606
P29966	MARCKS	3	3	11.7	31.554	0	41.644	118000000	14	5.02284	6.08821	6.25547	5.78884
P29992	GNA11	5	4	16.7	42.123	0.000294	9.7358	253000000	23	5.86374	6.2982	6.48464	6.21553
P30040	ERP29	8	8	23.4	28.993	0	44.403	3040000000	15	7.46102	7.67657	7.70508	7.61422
P30041	PRDX6	21	21	77.7	25.035	0	323.31	9840000000	16	7.59718	7.88722	7.82038	7.76826
P30043	BLVRB	5	5	40.3	22.119	0	57.411	147000000	12	5.23434	5.75943	5.9307	5.64149
P30044	PRDX5	11	11	46.7	22.086	0	179.9	6320000000	13	7.69184	7.43175	8.03234	7.71864
P30047	GCHFR	1	1	21.4	9.6981	0.003577	2.3815	24624000	4	6.7893	4.711	4.88645	5.46225
P30048	PRDX3	7	7	37.1	27.692	0	179.2	2650000000	16	7.03157	7.12872	7.14351	7.10127
P30049	ATP5D	2	2	13.7	17.49	0.014224	1.7582	6226600	6	4.80419	6.01611	5.19088	5.33706
P30050	RPL12	8	8	58.8	17.818	0	323.31	8450000000	11	7.95464	8.21767	8.27547	8.14926
P30084	ECHS1	11	11	45.9	31.387	0	56.013	773000000	19	6.21461	6.41078	6.75756	6.46098
P30085	CMPK1	11	11	57.1	22.222	0	190.04	1320000000	12	6.88669	7.0923	7.13978	7.03959
P30086	PEBP1	14	14	78.6	21.057	0	323.31	7420000000	11	7.8595	8.05304	8.06292	7.99182
P30101	PDIA3	41	40	77.8	56.782	0	323.31	22100000000	34	7.68564	7.85234	7.8428	7.79359
P30153	PPP2R1A	24	20	38.7	65.308	0	323.31	8210000000	39	7.00299	7.32439	7.30374	7.21037
P30154	PPP2R1B	14	10	27.6	66.213	0	55.368	1140000000	37	6.16215	6.08365	6.17502	6.14027
P30260	CDC27	29	29	47	91.866	0	323.31	2540000000	41	6.63461	6.7475	6.92018	6.76743
P30291	WEE1	6	6	14.9	71.597	0	14.932	302000000	39	5.78143	5.95718	5.57879	5.77247
P30405	PPIF	7	7	49.8	22.04	0	94.078	3290000000	16	6.79008	6.66512	6.35809	6.60443
P30414	NKTR	6	6	6.9	165.67	0	29.085	147000000	78	4.61506	5.95625	5.84482	5.47204
P30419	NMT1	11	11	19.6	56.806	0	55.526	1270000000	27	6.86838	6.92874	7.23982	7.01231
P30519	HMOX2	6	6	27.8	36.032	0	70.458	442000000	18	5.92473	5.90842	5.96094	5.93136
P30520	ADSS	11	11	29.2	50.097	0	86.369	689000000	26	6.5375	6.3158	6.70295	6.51875
P30533	LRPAP1	6	6	15.7	41.465	0.000299	10.349	89670000	25	5.5744	5.68931	5.71716	5.66029
P30566	ADSL	12	12	35.3	54.889	0	102.28	568000000	32	6.27508	5.0089	6.76185	6.01528
P30622	CLIP1	4	3	3.3	162.24	0.000692	3.7536	60019000	104	4.66722	4.97496	5.15281	4.93166
P30626	SRI	6	6	23.7	21.676	0	72.554	414000000	13	6.94743	7.06273	6.81823	6.9428
P30740	SERPINB1	20	20	46.2	42.741	0	323.31	16500000000	22	7.357	7.84143	7.90264	7.70036
P30825	SLC7A1	4	3	6.4	67.638	0.006387	2.1713	181000000	21	6.54625	6.68838	5.30948	6.18137
P30837	ALDH1B1	14	13	33.8	57.249	0	60.218	620000000	26	6.28825	6.36433	6.41848	6.35702
P30876	POLR2B	30	30	30.7	133.9	0	242.15	2080000000	72	6.41885	6.5311	6.58872	6.51289
P31040	SDHA	17	17	31.2	72.691	0	109.89	2790000000	36	6.60677	6.83568	6.92356	6.78867
P31150	GDI1	19	10	51.5	50.582	0	51.855	267000000	27	5.91785	5.94968	5.94272	5.93675
P31153	MAT2A	17	15	46.6	43.66	0	280.9	5520000000	20	7.48945	7.66414	7.4751	7.5429
P31260	HOXA10	1	1	3.2	42.414	0.006549	2.1057	3215900	13	4.53504	4.70211	5.39335	4.87683
P31321	PRKAR1B	4	2	10.5	43.072	0.004607	2.3322	19066000	18	5.27552	4.61362	5.93982	5.27632
P31327	CPS1	91	89	67.6	164.94	0	323.31	35300000000	90	7.62824	7.81429	7.87381	7.77211
P31350	RRM2	5	5	13.1	44.877	0	30.912	458000000	26	5.69758	6.02926	5.69243	5.80642
P31483	TIA1	11	7	34.5	42.963	0	46.59	594000000	18	6.44669	6.701	6.4205	6.52273
P31689	DNAJA1	16	16	53.9	44.868	0	235.61	9820000000	24	7.03455	7.36682	7.39526	7.26554
P31749	AKT1	5	5	15.2	55.686	0	13.218	203000000	36	5.19888	5.54731	5.47805	5.40808
P31751	AKT2	2	2	7.3	55.768	0.002971	2.483	30759000	36	5.24797	4.86206	5.48559	5.19854
P31930	UQCRC1	12	11	33.3	52.645	0	59.93	484000000	25	6.16486	5.84848	5.87664	5.96333
P31937	HIBADH	5	5	26.2	35.329	0	12.417	103000000	15	5.89692	6.49324	6.09833	6.16283
P31939	ATIC	28	28	69.4	64.615	0	323.31	7260000000	38	7.37205	7.67243	7.66395	7.56948
P31942	HNRNPH3	5	5	22.8	36.926	0	55.314	412000000	20	6.55901	6.99018	6.25154	6.60024
P31943	HNRNPH1	22	13	55	49.229	0	323.31	39800000000	26	8.09819	8.37256	8.41253	8.29443
P31946	YWHAB	16	10	50	28.082	0	323.31	4370000000	17	7.16811	7.25339	7.42796	7.28315
P31947	SFN	15	13	55.6	27.774	0	213.16	6080000000	18	7.47988	7.66999	7.52182	7.55723
P31948	STIP1	42	42	59.7	62.639	0	323.31	7290000000	42	6.85796	7.09736	7.18602	7.04711
P31949	S100A11	8	8	56.2	11.74	0	323.31	3180000000	6	7.60242	7.87835	8.26698	7.91592
P32004	L1CAM	11	11	11.1	140	0	28.491	519000000	70	5.60497	5.76472	5.8536	5.7411
P32019	INPP5B	2	2	2.7	112.85	0.004801	2.3092	16050000	59	4.93383	5.15524	4.63545	4.90817
P32119	PRDX2	17	16	58.1	21.892	0	144.78	12300000000	14	7.99693	8.16723	8.18067	8.11494
P32121	ARRB2	4	4	11.7	46.105	0.000286	8.8019	177000000	22	5.86944	6.50534	6.21979	6.19819
Q14409;P32189	GK3P;GK	2	2	6.3	60.597	0.000516	5.9393	56460000	29	5.62943	5.94383	5.80768	5.79365
P32314	FOXN2	2	2	6.7	47.16	0.029639	1.3836	66082000	18	4.78609	6.18583	6.30812	5.76001
P32321	DCTD	2	2	18.5	20.016	0.00069	3.7033	78773000	12	4.52294	6.41241	6.59985	5.84507
P32322	PYCR1	7	6	31.3	33.36	0	39.56	345000000	16	5.79528	6.6846	5.70705	6.06231
P32456	GBP2	6	6	10	67.208	0.000277	7.9602	135000000	33	5.83033	6.38108	5.43546	5.88229
P32519	ELF1	8	7	22.6	67.497	0	55.016	601000000	21	5.30816	6.42581	6.08597	5.93998
P32754	HPD	3	3	12.5	44.934	0.0003	10.48	55229000	28	6.09954	4.68977	5.75449	5.5146
P32780	GTF2H1	6	6	12.2	62.031	0.000276	7.8163	179000000	33	6.01473	5.70963	6.33744	6.0206
P32929	CTH	14	14	44.9	44.508	0	54.084	1140000000	23	6.59304	6.38851	7.04317	6.67491
P32969	RPL9	9	9	33.9	21.863	0	66.903	4240000000	11	7.61823	7.89854	7.77024	7.76234
P33121	ACSL1	23	23	38.3	77.942	0	207.46	1410000000	40	6.62873	6.79813	6.94163	6.7895
P33176	KIF5B	38	38	46.5	109.68	0	323.31	4060000000	67	6.61459	6.8182	6.87405	6.76895
P33240	CSTF2	20	20	45.4	60.959	0	323.31	5120000000	25	7.45634	7.77885	7.7928	7.676
P33316	DUT	11	11	52	26.563	0	131.49	3090000000	19	6.81766	7.2193	7.18898	7.07531
P33527	ABCC1	2	2	1.4	171.59	0.031999	1.3113	13536000	83	4.3181	5.06487	4.67184	4.68494
P33552	CKS2	4	4	34.2	9.8602	0	12.273	306000000	5	6.8968	7.03294	5.87029	6.60001
P33981	TTK	9	9	18	97.071	0	62.814	245000000	52	5.00255	5.50721	5.72651	5.41209
P33991	MCM4	30	29	46.7	96.557	0	323.31	7700000000	52	7.14604	7.269	7.15558	7.19021
P33992	MCM5	34	34	51.4	82.285	0	150.06	5580000000	49	6.92676	7.12814	7.35297	7.13596
P33993	MCM7	41	41	60.5	81.307	0	323.31	7920000000	47	6.88863	7.13347	7.31666	7.11292
P34896	SHMT1	15	14	32.9	53.082	0	218.79	1640000000	27	6.6383	6.86941	6.99597	6.83456
P34897	SHMT2	23	22	48	55.992	0	321.51	3360000000	33	7.07033	7.19827	7.27205	7.18022
P34913	EPHX2	1	1	1.6	62.615	0.003177	2.4631	24770000	33	5.36429	4.6406	5.71536	5.24008
P34932	HSPA4	37	33	46.9	94.33	0	323.31	4840000000	57	6.95822	7.133	7.27882	7.12335
P34947	GRK5	8	8	21.5	67.786	0	32.693	561000000	33	5.4768	5.89212	5.55108	5.64
P34949	MPI	3	3	15.1	46.655	0	13.28	70728000	22	5.52914	5.18236	5.88351	5.53167
P35052	GPC1	3	3	9.1	61.68	0.000521	6.1904	36290000	36	4.73021	5.69549	5.7093	5.37833
P35080	PFN2	7	7	33.6	15.046	0	323.31	2670000000	8	7.56386	7.77677	7.7481	7.69624
P35221	CTNNA1	47	40	54.6	100.07	0	323.31	7170000000	55	7.02177	7.18977	7.37725	7.19626
P35232	PHB	5	5	24.6	29.804	0.00031	11.48	153000000	19	6.09503	6.33363	6.2736	6.23409
P35237	SERPINB6	3	3	10.9	42.621	0.002347	2.566	19414000	24	4.4734	5.55904	5.37341	5.13528
P35240	NF2	1	1	3.2	69.689	0.034213	1.2768	1744300	38	4.48498	4.66182	4.59755	4.58145
P35241	RDX	40	24	55.9	68.563	0	323.31	4300000000	37	6.63987	6.80294	6.94787	6.79689
P35244	RPA3	3	3	40.5	13.569	0	17.308	284000000	9	5.54903	6.20852	6.55341	6.10365
P35249	RFC4	18	18	52.6	39.681	0	94.292	3380000000	26	6.97508	6.8689	7.17615	7.00671
P35250	RFC2	21	21	61.3	39.157	0	168.66	3930000000	25	6.846	6.89834	7.23378	6.99271
P35251	RFC1	28	28	31.4	128.25	0	323.31	3750000000	65	6.67631	6.97877	7.0887	6.91459
P35268	RPL22	7	7	52.3	14.787	0	63.741	7130000000	6	8.20017	8.44359	8.51772	8.38716
P35269	GTF2F1	15	15	33.3	58.24	0	123.12	1870000000	24	6.19476	6.28131	6.06584	6.18064
P35270	SPR	10	10	44.8	28.048	0	70.288	701000000	16	6.75552	7.01326	6.97146	6.91341
P35520	CBS	7	7	14.5	60.586	0	13.298	234000000	31	5.86636	5.17281	5.15963	5.3996
P35573	AGL	13	13	13.7	174.76	0	19.663	241000000	102	4.99914	5.55781	5.57458	5.37718
P35579	MYH9	64	54	38.5	226.53	0	289.59	3450000000	129	6.1433	6.32272	6.4455	6.30384
P35580	MYH10	23	11	12.8	229	0	16.688	195000000	127	4.40221	5.47813	5.29126	5.0572
P35606	COPB2	38	38	53.5	102.49	0	323.31	12000000000	53	7.18583	7.39929	7.43004	7.33839
P35610	SOAT1	2	2	5.5	64.734	0.001337	3.1899	5818000	25	4.65406	5.19438	4.88233	4.91026
P35611	ADD1	10	10	18.7	80.954	0	22.137	289000000	35	5.31704	5.86576	5.92983	5.70421
P35613	BSG	6	6	21	42.2	0	323.31	1420000000	16	7.02678	7.12882	7.33706	7.16422
P35637	FUS	19	17	29.3	53.425	0	323.31	43900000000	17	8.02473	8.21609	8.29168	8.1775
P35658	NUP214	17	17	11.7	213.62	0	54.929	778000000	82	5.44268	5.76892	5.97317	5.72826
P35659	DEK	17	17	25.9	42.674	0	323.31	5140000000	24	7.68364	7.79934	7.71545	7.73281
P35680	HNF1B	2	2	4.3	61.323	0.000705	4.0757	49126000	20	5.75416	5.99755	5.95142	5.90104
Q96N38;Q8TF32;Q03936;P35789	ZNF714;ZNF431;ZNF92;ZNF93	1	1	1.8	63.883	0.005989	2.1995	13184000	52	4.91052	4.88529	4.97938	4.92506
P35790	CHKA	6	6	18.4	52.248	0	18.232	174000000	23	6.10336	6.25945	6.5129	6.2919
P35813	PPM1A	8	6	30.1	42.447	0	35.723	212000000	24	5.97469	6.06922	6.37998	6.1413
P35968	KDR	1	1	0.9	151.53	0.032493	1.3004	16886000	72	5.3702	4.59587	4.668	4.87802
P35998	PSMC2	26	26	61.2	48.633	0	62.183	1650000000	32	6.60193	6.84477	7.05884	6.83518
P36404	ARL2	3	3	17.4	20.878	0.003785	2.3782	39096000	10	4.58689	6.00009	5.98974	5.52557
P36405	ARL3	3	3	16.5	20.455	0	23.133	186000000	11	6.22194	6.43204	6.47136	6.37511
P36507	MAP2K2	11	5	23.5	44.424	0	169.59	1430000000	23	6.46468	6.67678	6.76899	6.63682
P36508	ZNF76	5	2	11.8	61.83	0.001129	3.3877	26132000	25	5.42957	5.89007	4.76423	5.36129
P36542	ATP5C1	4	4	16.1	32.996	0.000296	10.004	171000000	17	5.52662	5.94224	6.10609	5.85832
P36543	ATP6V1E1	6	6	23.9	26.145	0.000293	9.6192	210000000	16	6.4114	6.63126	6.54573	6.52946
P36578	RPL4	24	24	45.7	47.697	0	323.31	16300000000	27	7.84455	8.04336	8.08375	7.99055
P36639	NUDT1	2	2	16.7	17.951	0.000484	4.5685	55023000	10	5.91892	5.93681	6.13386	5.99653
P36776	LONP1	18	18	24.7	106.49	0	117.15	2520000000	52	7.11866	6.86119	7.12153	7.03379
P36871	PGM1	27	27	51.6	61.448	0	323.31	6510000000	38	7.0943	7.4089	7.43968	7.31429
P36873	PPP1CC	15	3	44.3	36.983	0.000298	10.261	81071000	18	5.77798	6.33308	6.07474	6.06193
P36915	GNL1	9	9	19.1	68.66	0	71.062	745000000	36	6.22217	6.58226	6.60513	6.46985
P36952	SERPINB5	6	6	20.5	42.1	0	18.439	142000000	22	5.94392	6.23134	6.31129	6.16218
P36954	POLR2I	4	4	41.6	14.523	0	39.213	142000000	9	6.25739	6.2229	5.7727	6.08433
P36957	DLST	4	4	9.7	48.755	0.000298	10.104	696000000	26	6.93511	6.92607	6.81285	6.89134
P37108	SRP14	7	7	69.1	14.57	0	323.31	2500000000	7	7.57771	7.83982	8.00134	7.80629
P37173	TGFBR2	1	1	1.9	64.567	0.04496	1.125	19642000	36	5.73689	4.99971	5.07781	5.27147
P37198	NUP62	2	2	4.8	53.254	0.000488	4.726	52945000	13	5.98831	5.86303	6.37471	6.07535
P37235;P84074	HPCAL1;HPCA	3	3	14	22.313	0	35.42	594000000	15	6.72757	7.01762	6.96702	6.90407
P37268	FDFT1	4	4	12.5	48.115	0.000289	9.2007	145000000	23	5.89547	6.24868	6.37506	6.17307
P37802	TAGLN2	21	21	82.4	22.391	0	323.31	17400000000	13	8.40506	8.63281	8.68934	8.57574
P37837	TALDO1	9	9	28.2	37.54	0	323.31	4210000000	24	7.422	7.56607	7.74064	7.57624
P38117	ETFB	16	16	60.8	27.843	0	71.756	1460000000	15	6.85409	7.12898	7.31662	7.0999
P38159	RBMX	19	9	41.7	42.331	0	323.31	5420000000	34	6.55998	6.53934	7.03003	6.70978
P38398	BRCA1	9	9	6.2	207.72	0	46.595	234000000	103	5.38164	5.12202	5.90987	5.47118
P38432	COIL	5	5	11.1	62.608	0.000271	7.3259	140000000	34	5.61981	5.7297	5.7089	5.68614
P38606	ATP6V1A	20	20	38.6	68.303	0	323.31	3620000000	39	6.92914	7.22619	7.18639	7.11391
P38646	HSPA9	36	36	54.5	73.68	0	323.31	15500000000	43	7.62647	7.86309	7.97219	7.82058
P38919	EIF4A3	28	24	56.4	46.871	0	323.31	16000000000	26	7.3937	7.67507	7.89684	7.6552
P38935	IGHMBP2	2	2	2.2	109.15	0.003371	2.4215	12429000	63	4.57906	5.05922	4.91742	4.8519
P39019	RPS19	12	12	59.3	16.06	0	91.411	4950000000	12	7.39538	7.77485	7.81341	7.66121
P39023	RPL3	24	24	46.9	46.108	0	323.31	8340000000	21	7.41191	7.74667	7.69602	7.6182
P39656	DDOST	5	5	12.7	50.8	0.000513	5.8501	109000000	27	5.52665	5.48779	5.93087	5.64844
P39687	ANP32A	6	5	26.1	28.585	0	44.881	1240000000	11	5.74475	6.06401	6.02148	5.94341
P39748	FEN1	20	20	62.1	42.592	0	323.31	7880000000	25	6.99767	7.33909	7.45788	7.26488
P39880	CUX1	28	27	20.1	164.19	0	110.42	940000000	82	5.75268	6.14746	6.00591	5.96868
P40121	CAPG	12	12	53.7	38.498	0	323.31	5160000000	15	7.3834	7.45583	7.70475	7.51466
P40123	CAP2	3	2	7.1	52.823	0.002143	2.623	30840000	32	5.25433	5.39405	5.5559	5.40143
P40222	TXLNA	13	13	32.8	61.89	0	76.766	1030000000	34	5.5354	5.93392	6.34453	5.93795
P40227	CCT6A	26	26	44.8	58.024	0	323.31	13500000000	28	7.34836	7.71007	7.67812	7.57885
P40261	NNMT	5	5	23.1	29.574	0	22.878	834000000	12	6.11391	7.19265	7.6224	6.97632
P40425	PBX2	4	4	13.5	45.881	0	21.273	49608000	19	5.63619	4.39739	5.72852	5.25403
P40429;Q6NVV1	RPL13A;RPL13AP3	12	12	32	23.577	0	121.89	6340000000	17	7.46813	7.61161	7.95828	7.67934
P40616	ARL1	2	2	17.1	20.417	0.011216	1.8962	84001000	10	6.13475	6.48124	6.21301	6.27633
P40692	MLH1	3	3	7.3	84.6	0	26.232	116000000	52	5.54701	5.3412	4.73713	5.20845
P40763	STAT3	26	26	40.8	88.067	0	275.69	1550000000	48	6.02604	6.23032	6.33347	6.19661
P40818	USP8	4	4	5.2	127.52	0.000529	6.6035	97747000	70	5.43199	5.48484	5.70525	5.54069
P40855	PEX19	4	4	21.7	32.806	0.000493	4.9797	112000000	18	6.06472	5.93604	6.62516	6.20864
P40925	MDH1	13	13	37.7	36.426	0	323.31	10400000000	22	7.64795	7.71631	7.86989	7.74472
P40926	MDH2	23	23	61.8	35.503	0	323.31	6670000000	24	7.38643	7.64777	7.64728	7.56049
P40937	RFC5	12	12	36.5	38.496	0	43.92	1740000000	29	7.01064	7.19318	7.24598	7.14993
P40938	RFC3	20	20	50.8	40.556	0	116.66	2770000000	27	6.81509	7.11187	7.12008	7.01568
P40939	HADHA	12	12	20.3	82.999	0	41.498	357000000	45	6.29385	6.36905	6.26392	6.30894
P41091;Q2VIR3	EIF2S3;EIF2S3L	23	23	49.8	51.109	0	323.31	34000000000	25	7.69773	7.93589	8.03747	7.89036
P41208;Q12798	CETN2;CETN1	2	2	16.9	19.738	0.000522	6.2788	40794000	10	5.54553	6.08874	5.7196	5.78462
P41212	ETV6	3	3	8.6	52.999	0.002142	2.6136	30278000	27	5.15764	5.50915	4.88521	5.184
P41214	EIF2D	22	22	55.3	64.706	0	130.21	826000000	33	6.11909	6.45367	6.54864	6.3738
P41223	BUD31	10	10	58.3	17	0	29.779	568000000	9	6.91763	6.69515	6.64347	6.75208
P41227	NAA10	12	12	57.4	26.458	0	126.61	975000000	16	6.36657	6.55019	6.71987	6.54554
P41229;Q9BY66	KDM5C;KDM5D	6	5	4.2	175.72	0.000279	8.1729	45379000	91	4.81608	4.68705	5.23274	4.91196
P41236;Q6NXS1	PPP1R2;PPP1R2P3	12	12	51.7	23.015	0	75.023	1940000000	8	7.06956	7.11163	7.23613	7.13911
P41240	CSK	19	18	45.8	50.704	0	39.813	768000000	30	6.51001	6.64795	6.8327	6.66355
P41250	GARS	23	23	39.6	83.165	0	203.13	4220000000	51	6.84797	6.9926	7.03205	6.95754
P41252	IARS	28	28	26.1	144.5	0	245.02	1760000000	65	6.19468	6.4399	6.4813	6.37196
P41567	EIF1	11	3	82.3	12.732	0	192.52	4840000000	5	7.2849	7.41103	7.62212	7.43935
P41743	PRKCI	10	9	27.2	68.262	0	150.01	1190000000	28	6.22989	6.23241	6.59988	6.35406
P42025	ACTR1B	6	2	22.3	42.293	0.001129	3.385	120000000	23	5.84581	6.17374	6.27224	6.09726
P42126	ECI1	4	4	16.2	32.816	0.000277	7.9705	123000000	15	6.47521	6.1529	6.5037	6.37727
P42166	TMPO	40	40	55.2	75.491	0	323.31	11200000000	39	7.3075	7.50469	7.61279	7.47499
P42224	STAT1	10	10	16.9	87.334	0	18.207	254000000	44	6.02053	5.69407	5.24768	5.65409
P42226	STAT6	3	3	4.6	94.134	0.003784	2.3778	30149000	37	4.67755	5.6372	4.82583	5.04686
P42229	STAT5A	9	1	14.1	90.646	0.016281	1.696	8724000	48	4.67756	4.76543	5.25947	4.90082
P42285	SKIV2L2	32	32	33.4	117.8	0	323.31	3510000000	62	6.90624	7.04642	7.07871	7.01046
P42330	AKR1C3	15	9	67.2	36.853	0	323.31	7150000000	24	7.12694	7.37427	7.4061	7.30244
P42345	MTOR	27	27	14.8	288.89	0	60.612	565000000	152	5.239	4.96593	5.86625	5.35706
P42356	PI4KA	5	5	3.4	236.83	0.000534	6.8811	84516000	126	5.01766	4.95247	5.39162	5.12058
P42566	EPS15	2	2	2.9	98.655	0.000705	4.077	36530000	49	4.92452	5.02094	5.40742	5.11763
P42568	MLLT3	5	5	9.5	63.351	0.000282	8.4531	284000000	23	5.55813	5.84066	5.71141	5.7034
P42574	CASP3	1	1	5.4	31.608	0.003372	2.4219	19869000	16	5.57849	5.93599	5.27577	5.59675
P42575	CASP2	7	7	20.1	50.685	0	16.748	159000000	29	5.89633	5.776	6.16005	5.94413
P42677	RPS27	7	3	45.2	9.461	0	45.674	15800000000	5	8.40247	8.21045	8.70725	8.44006
P42679	MATK	2	1	3.9	56.468	0.027577	1.4317	10820000	28	4.41058	5.58708	5.09865	5.0321
P42684	ABL2	14	10	18.2	128.34	0	32.021	405000000	58	5.59877	6.02674	6.01047	5.87866
P42694	HELZ	1	1	0.5	218.97	0.005992	2.2032	11532000	103	4.5879	4.61951	4.4997	4.56904
P42695	NCAPD3	14	14	12.3	168.89	0	83.795	924000000	77	5.83933	5.95589	6.05633	5.95052
P42696	RBM34	8	8	26.7	48.564	0	13.026	95636000	31	5.64512	5.5681	5.38398	5.5324
P42704	LRPPRC	40	40	33.2	157.9	0	264.93	3740000000	104	6.82105	7.03715	6.92309	6.9271
P42765	ACAA2	19	19	52.6	41.924	0	257.12	2230000000	24	6.72281	6.28865	7.14653	6.71933
P42766	RPL35	5	5	22.8	14.551	0	323.31	2680000000	5	7.50192	7.65162	7.6279	7.59381
P42768	WAS	1	1	2.6	52.912	0.033178	1.2938	42218000	23	5.92113	4.15868	6.00074	5.36018
P42771	CDKN2A	7	7	50.6	16.532	0	62.483	986000000	10	6.52033	6.80316	7.07595	6.79981
P42785	PRCP	2	2	6.7	55.799	0.00071	4.1661	30705000	22	5.15308	5.4297	5.45011	5.3443
P42858	HTT	4	4	1.9	347.6	0.000276	7.8519	75073000	161	5.16477	4.7773	5.41542	5.11916
P43034	PAFAH1B1	16	16	48.8	46.637	0	199.38	3510000000	26	6.99555	7.294	7.14373	7.14443
P43121	MCAM	14	14	31.1	71.607	0	288.06	1490000000	36	6.48193	6.63803	6.78701	6.63566
P43243	MATR3	29	29	37.1	94.622	0	323.31	9070000000	46	7.19546	7.4047	7.42872	7.34296
P43246	MSH2	36	36	39.7	104.74	0	323.31	9240000000	55	7.19014	7.3542	7.4466	7.33031
P43268	ETV4	1	1	3.5	53.938	0.001136	3.5076	17513000	19	5.3597	5.48557	5.58761	5.47763
P43353;P48448;P30838;P51648	ALDH3B1;ALDH3B2;ALDH3A1;ALDH3A2	2	2	4.5	51.839	0.022385	1.5615	17259000	22	5.38439	5.61044	4.77062	5.25515
P43354	NR4A2	4	3	11.5	66.59	0	19.854	70821000	22	5.78503	5.45719	5.9326	5.72494
P43355	MAGEA1	5	3	13.6	34.342	0	12.352	331000000	15	6.28706	6.60697	6.52438	6.4728
P43357	MAGEA3	4	2	20.4	34.747	0	21.05	180000000	13	6.31137	6.41855	6.46051	6.39681
P43358	MAGEA4	11	7	25.9	34.899	0	230.33	1960000000	16	6.93321	7.22755	7.49371	7.21816
P43360;P43356	MAGEA6;MAGEA2	3	2	13.4	34.891	0.000704	4.0428	72080000	14	5.88154	6.18554	6.25438	6.10715
P43362	MAGEA9	4	2	14	35.088	0.000505	5.5214	373000000	13	5.52701	5.73325	5.77661	5.67896
P43365	MAGEA12	3	1	13.4	34.836	0.035589	1.2547	4228800	15	4.542	5.15648	5.45013	5.04954
P43366	MAGEB1	3	3	11.2	39.037	0.000513	5.8541	64233000	21	5.04281	5.62161	5.51056	5.39166
P43487	RANBP1	9	9	61.7	23.31	0	66.067	2350000000	11	6.74374	7.12447	7.45665	7.10829
P43490	NAMPT	10	10	29.1	55.52	0	17.911	386000000	30	6.30151	6.61698	6.64017	6.51955
P43686	PSMC4	22	22	66.7	47.366	0	143.58	3560000000	26	6.88641	7.16791	7.30696	7.12043
P43897	TSFM	6	6	17.2	35.39	0	48.813	237000000	20	5.59187	5.10602	5.96993	5.55594
P45877	PPIC	3	3	13.2	22.763	0.01219	1.8657	42283000	12	5.83554	5.90646	6.30805	6.01668
P45880	VDAC2	10	10	36.7	31.566	0	82.305	2880000000	17	7.14588	7.33478	7.40437	7.29501
P45954	ACADSB	2	2	8.1	47.485	0.005791	2.2114	21398000	25	5.39877	4.78969	5.57287	5.25378
P45973	CBX5	6	5	36.1	22.225	0.000307	11.223	134000000	12	5.82689	6.2624	6.15116	6.08015
P45974	USP5	20	19	29.6	95.785	0	178.3	1730000000	45	6.1758	6.40228	6.65942	6.4125
P45985	MAP2K4	4	4	13	44.287	0	15.144	187000000	26	6.12866	6.37114	6.51195	6.33725
P46013	MKI67	141	141	51.5	358.69	0	323.31	14800000000	212	6.49492	6.70293	6.74032	6.64606
P46019	PHKA2	2	2	3.1	138.41	0.000506	5.57	32883000	66	5.04532	5.58798	4.93263	5.18864
P46020	PHKA1	1	1	2	137.31	0	21.42	23568000	67	4.61695	5.16593	5.31224	5.03171
P46060	RANGAP1	22	22	43.1	63.541	0	276.07	2800000000	32	7.05019	7.26364	7.37703	7.23029
P46063	RECQL	16	16	33	73.457	0	238.63	1160000000	38	6.15743	6.43613	6.49719	6.36358
P46087	NOP2	28	28	37.8	89.301	0	178.7	4400000000	40	6.97339	7.03607	7.26129	7.09025
P46100	ATRX	14	14	8.2	282.58	0	38.544	292000000	134	5.39566	4.79315	5.48316	5.22399
P46108	CRK	13	13	42.1	33.83	0	57.407	1290000000	19	6.62164	6.73769	6.58162	6.64698
P46109	CRKL	12	12	46.9	33.777	0	46.602	386000000	19	6.23251	6.48928	6.70503	6.47561
P46199	MTIF2	2	2	3	81.316	0.000707	4.125	51344000	36	5.44881	5.52333	5.75076	5.5743
P46379	BAG6	6	6	8.7	119.41	0	104.6	843000000	39	4.77025	5.72146	5.22714	5.23962
P46459	NSF	22	22	31.9	82.593	0	78.344	1490000000	55	6.36048	6.68886	6.69114	6.58016
P46531	NOTCH1	3	3	1.7	272.5	0.000709	4.1432	78744000	91	4.77318	5.16584	5.34112	5.09338
P46734	MAP2K3	13	11	39.8	39.318	0	53.174	871000000	26	6.30818	6.22577	6.74628	6.42674
P46736	BRCC3	6	6	22.8	36.072	0	20.061	493000000	18	6.25667	6.62436	6.63352	6.50485
P46776	RPL27A	8	8	33.1	16.561	0	155.86	4620000000	8	7.87297	7.85688	8.11109	7.94698
P46777	RPL5	21	21	51.2	34.362	0	323.31	12000000000	17	7.18721	7.41049	8.06363	7.55378
P46778	RPL21	6	6	40.6	18.565	0	323.31	5540000000	8	7.14765	7.23654	7.35532	7.2465
P46779	RPL28	11	11	48.2	15.747	0	323.31	3280000000	9	7.51937	7.66288	7.70483	7.62903
P46781	RPS9	12	12	39.7	22.591	0	323.31	8060000000	14	8.15909	8.26074	8.37409	8.26464
P46782	RPS5	9	9	42.2	22.876	0	323.31	1930000000	10	7.55089	7.77644	7.74075	7.68936
P46783;Q9NQ39	RPS10;RPS10P5	9	9	38.2	18.898	0	323.31	3730000000	12	7.3999	7.26297	7.51854	7.3938
P46821	MAP1B	1	1	0.8	270.63	0.000494	5.0551	46573000	115	4.63643	5.60743	4.63202	4.95863
P46926	GNPDA1	4	4	17	32.668	0.000514	5.884	141000000	18	6.29077	6.29032	6.26357	6.28155
P46937	YAP1	13	13	33.5	54.461	0	77.449	675000000	20	6.07595	6.46907	6.35744	6.30082
P46939	UTRN	3	1	1.1	394.46	0.027757	1.4273	17950000	212	4.27447	4.59201	4.47884	4.44844
P46940	IQGAP1	81	79	54	189.25	0	323.31	32700000000	95	7.52585	7.7232	7.83483	7.69463
P46976	GYG1	3	3	12.6	39.383	0.000505	5.5418	47378000	15	5.88285	4.80522	5.94212	5.5434
P46977	STT3A	2	2	2.3	80.529	0.049558	1.0827	26699000	36	5.70275	5.37522	5.16743	5.41513
P47224	RABIF	2	2	15.4	13.839	0.00317	2.4515	107000000	7	6.67801	6.69071	6.74426	6.70433
P47712	PLA2G4A	13	13	22.3	85.238	0	46.291	520000000	38	6.32588	6.61167	6.55089	6.49615
P47736	RAP1GAP	5	4	9.5	73.361	0.0005	5.3323	40438000	33	5.20917	4.38869	5.57686	5.05824
P47755	CAPZA2	5	3	27.6	32.949	0	17.347	162000000	16	6.20755	5.77424	5.79231	5.9247
P47756	CAPZB	16	16	58.1	30.628	0	283.1	1880000000	19	6.74948	6.9749	7.18047	6.96828
P47813;O14602	EIF1AX;EIF1AY	8	8	40.3	16.46	0	75.772	2390000000	10	6.88953	6.89347	7.02715	6.93672
P47897	QARS	24	24	28.5	87.798	0	197.3	1610000000	50	6.21195	6.42239	6.36883	6.33439
P47914	RPL29	5	5	23.3	17.752	0	33.506	2280000000	5	7.74954	8.146	8.22845	8.04133
P47974	ZFP36L2	1	1	2.8	51.062	0.010832	1.9109	7925900	19	5.00681	5.03673	5.4991	5.18088
P47989	XDH	2	2	1.4	146.42	0.005002	2.2913	23567000	67	4.77132	5.12509	5.20222	5.03288
P48047	ATP5O	4	4	22.5	23.277	0.000305	11.023	334000000	14	6.70776	6.84018	6.98751	6.84515
P48059	LIMS1	13	13	43.1	37.251	0	178.22	2090000000	19	6.58582	6.97892	6.74927	6.77134
P48147	PREP	9	9	17.5	80.699	0	26.191	414000000	51	5.79262	6.20058	6.13427	6.04249
P48163	ME1	9	9	22	64.149	0	43.982	431000000	32	6.31063	6.44652	6.52952	6.42889
P48200	IREB2	2	2	2.5	105.06	0.000695	3.8344	32653000	49	4.72157	5.17374	4.89153	4.92895
P48378;P48380	RFX2;RFX3	3	2	5.1	79.986	0.000697	3.8578	15287000	39	4.80066	5.07628	4.94801	4.94165
P48382	RFX5	10	10	24	65.322	0	69.314	415000000	43	6.10154	5.95125	6.26534	6.10604
P48426	PIP4K2A	6	3	13.5	46.224	0	15.593	162000000	23	5.88017	4.69723	5.25222	5.27654
P48444	ARCN1	42	42	61.6	57.21	0	323.31	24700000000	31	7.76525	8.01511	8.02959	7.93665
P48449	LSS	12	12	20.4	83.308	0	29.661	965000000	39	6.42898	6.66766	6.62018	6.57227
P48454	PPP3CC	8	6	15.6	58.129	0.000273	7.5219	237000000	28	6.11571	5.70024	5.1532	5.65638
P48506	GCLC	16	16	29.2	72.765	0	84.945	1200000000	37	6.08536	6.20718	6.41091	6.23448
P48507	GCLM	6	6	31.8	30.727	0	47.663	888000000	13	7.08753	7.25561	7.30031	7.21448
P48553	TRAPPC10	3	3	3.1	142.19	0.001125	3.3365	119000000	68	5.13213	4.9993	4.87258	5.00134
P48556	PSMD8	10	10	28.6	39.611	0	36.574	621000000	24	6.9043	6.74841	6.6749	6.77587
P48634	PRRC2A	27	27	17.7	228.86	0	170.09	2750000000	125	5.85754	6.12662	6.18427	6.05614
P48637	GSS	7	7	18.4	52.384	0	17.442	303000000	34	5.85677	6.1181	6.11608	6.03032
P48643	CCT5	39	39	79.3	59.67	0	323.31	24100000000	39	7.65597	7.89283	8.01553	7.85478
P48681	NES	25	25	18.1	177.44	0	132.36	1340000000	102	6.02637	6.18631	6.30711	6.17326
P48729	CSNK1A1	12	12	39.2	38.914	0	111.19	942000000	21	6.58314	6.88639	6.91199	6.79384
P48730	CSNK1D	12	5	29.2	47.33	0	21.774	364000000	23	6.07693	6.39811	6.35978	6.27827
P48735	IDH2	7	6	15.3	50.909	0.000273	7.6039	836000000	30	5.35036	5.88681	5.80431	5.68049
P48739	PITPNB	11	9	58.7	31.54	0	208.5	1800000000	24	6.71112	6.67881	6.8373	6.74241
P48960;Q9UHX3	CD97;EMR2	2	2	3.2	91.868	0.000289	9.2191	21373000	34	5.20946	5.20997	5.48352	5.30098
P49005	POLD2	12	12	36.9	51.289	0	175.58	1350000000	23	6.57856	6.92969	6.92937	6.81254
P49006	MARCKSL1	2	2	14.4	19.529	0.001144	3.6139	45176000	7	6.30136	6.64857	4.44914	5.79969
P49023	PXN	6	6	14.9	64.505	0	54.121	212000000	32	6.12031	6.38945	6.38694	6.2989
P49069	CAMLG	2	2	10.1	32.952	0.038695	1.2227	9019900	21	5.25455	4.89953	4.86685	5.00698
P49116	NR2C2	7	7	19.1	65.414	0	33.872	188000000	33	5.88458	5.66832	5.98877	5.84722
P49137	MAPKAPK2	3	2	10.5	45.567	0.00052	6.1476	52642000	24	5.61194	5.98047	5.91814	5.83685
P49189	ALDH9A1	15	15	36.4	53.801	0	71.65	1230000000	28	6.62889	6.90554	7.05316	6.86253
P49207	RPL34	8	8	43.6	13.293	0	28.163	1700000000	6	7.66532	8.01682	7.89003	7.85739
P49247	RPIA	3	3	14.5	33.269	0	21.401	56722000	20	5.42321	5.6668	5.18164	5.42388
P49257	LMAN1	12	12	35.7	57.548	0	155.57	1480000000	24	6.12956	6.00749	6.29541	6.14415
P49321	NASP	13	13	18.9	85.237	0	139.21	2900000000	44	6.36033	6.65321	6.75106	6.5882
P49327	FASN	93	93	45.3	273.42	0	323.31	23300000000	138	7.23724	7.42998	7.53852	7.40191
P49336	CDK8	8	8	18.5	53.283	0	17.505	359000000	25	6.13335	6.25448	6.45097	6.2796
P49354	FNTA	4	4	9.5	44.408	0.000518	6.0352	149000000	18	6.24792	6.41614	6.5931	6.41905
P49356	FNTB	1	1	2.1	48.773	0.031678	1.3294	191000000	15	6.6178	6.02942	6.87401	6.50708
P49366	DHPS	2	2	5.7	40.97	0.002345	2.5612	4387000	24	4.3867	4.9105	5.26195	4.85305
P49368	CCT3	31	31	58.3	60.533	0	323.31	21900000000	37	7.81342	8.00898	8.14448	7.98896
P49406	MRPL19	5	5	13.4	33.535	0.000483	4.5003	77257000	24	6.05312	5.58034	6.11324	5.91557
P49407	ARRB1	5	5	15.1	47.065	0	22.711	274000000	23	5.36607	6.50417	5.46782	5.77935
P49411	TUFM	23	23	61.5	49.874	0	323.31	8720000000	32	7.15146	7.29072	7.40647	7.28288
P49419	ALDH7A1	8	8	20	58.486	0	25.373	528000000	28	6.18273	6.82362	6.35064	6.45233
P49427	CDC34	1	1	4.2	26.736	0.007523	2.0497	39908000	10	5.99203	6.36655	5.83461	6.0644
P49441	INPP1	1	1	2.5	43.998	0.017571	1.6657	44613000	23	5.65339	5.91672	5.82218	5.79743
P49458	SRP9	6	6	58.1	10.112	0	131.26	3620000000	7	7.99895	8.27699	8.25431	8.17675
P49459	UBE2A	3	3	19.1	17.315	0	88.13	526000000	4	7.14579	7.4117	7.64558	7.40102
P49585	PCYT1A	8	5	27.2	41.731	0	39.291	684000000	27	5.85334	6.10192	6.02796	5.99441
P49588	AARS	30	30	40.2	106.81	0	323.31	3070000000	58	6.43683	6.83184	7.06062	6.77643
P49589	CARS	14	14	25.1	85.472	0	43.913	1430000000	43	5.99375	5.7033	6.47223	6.05643
P49590	HARS2	3	1	6.1	56.888	0.035449	1.2607	17314000	34	5.21762	5.53679	4.64198	5.13213
P49591	SARS	20	20	36.6	58.777	0	118.61	2150000000	31	6.82659	7.05835	7.15155	7.01216
P49593	PPM1F	4	4	13.2	49.83	0	21.751	93647000	23	5.67413	6.26736	5.70571	5.8824
P49642	PRIM1	8	8	17.6	49.901	0.000308	11.401	230000000	36	5.84458	6.0122	5.75313	5.86997
P49643	PRIM2	9	9	22.6	58.805	0	18.47	297000000	35	5.40273	6.00758	6.01191	5.80741
P49662;P51878	CASP4;CASP5	4	4	10.9	43.262	0.000689	3.6867	116000000	24	5.91369	5.35164	6.34376	5.8697
P49674	CSNK1E	11	4	28.8	47.315	0	12.621	90948000	22	5.3044	5.58322	5.73541	5.54101
P49711	CTCF	4	4	7.3	82.785	0.000296	10.007	115000000	34	5.65023	5.81942	5.18577	5.55181
P49720	PSMB3	3	3	19.5	22.949	0	28.604	71571000	9	6.00625	6.68286	6.32632	6.33848
P49721	PSMB2	10	10	33.8	22.836	0	44.107	1310000000	12	6.83641	7.2303	7.11287	7.05986
P49736	MCM2	36	36	42	101.89	0	323.31	4500000000	52	6.96809	7.1625	7.26119	7.13059
P49748	ACADVL	20	20	36.5	70.389	0	235.32	1350000000	43	6.58696	6.73466	6.80854	6.71005
P49750	YLPM1	30	30	17.3	241.64	0	77.376	1930000000	106	5.29756	5.65268	5.94741	5.63255
P49754	VPS41	5	5	6.4	98.565	0.001133	3.4451	32764000	57	4.85711	5.47512	5.02706	5.11976
P49755	TMED10	6	6	22.8	24.976	0	35.418	722000000	13	6.43049	6.46938	6.55195	6.48394
P49756	RBM25	24	24	27.8	100.18	0	323.31	8070000000	36	7.09972	7.3506	7.45805	7.30279
P49757	NUMB	11	7	18.6	70.803	0	19.198	229000000	30	6.12359	6.21163	6.07606	6.13709
P49760	CLK2	2	2	5.4	60.089	0.003169	2.4489	25267000	26	5.4096	5.43799	5.64429	5.49729
P49761	CLK3	3	3	7.4	73.514	0.000709	4.1554	23719000	41	5.59321	5.27086	4.87565	5.24657
P49770	EIF2B2	12	12	33.3	38.989	0	43.189	694000000	19	6.42612	6.46135	6.49051	6.45933
P49773	HINT1	13	13	81.7	13.802	0	168.93	11500000000	8	7.33205	7.10768	7.78004	7.40659
P49789	FHIT	1	1	12.2	16.858	0.022012	1.5655	15639000	12	5.93575	4.44718	5.64419	5.34237
P49790	NUP153	31	31	31.1	153.94	0	302.78	1270000000	70	6.39153	6.48183	6.56222	6.47853
P49792	RANBP2	96	79	39.1	358.2	0	323.31	7890000000	222	6.44694	6.56272	6.92827	6.64598
P49815	TSC2	2	2	2.5	200.61	0	12.039	35426000	103	4.45903	5.18656	5.20817	4.95125
P49840	GSK3A	12	8	32.3	50.98	0	64.699	450000000	22	6.22768	6.03185	6.51568	6.2584
P49841	GSK3B	11	7	36.4	46.744	0	84.804	752000000	25	5.67347	5.94491	6.55636	6.05825
P49842	STK19	3	3	9.5	40.915	0.00657	2.1384	15944000	23	4.61301	5.72875	5.19786	5.17987
P49848	TAF6	11	11	22.5	72.668	0	323.31	531000000	46	5.37745	5.94115	6.1372	5.8186
P49902	NT5C2	8	8	23.7	64.969	0	74.444	214000000	34	5.46793	6.27713	5.92259	5.88922
P49903	SEPHS1	13	13	45.7	42.91	0	323.31	3490000000	15	6.88052	6.98243	7.32383	7.06226
P49914	MTHFS	2	2	7.9	23.255	0.002343	2.5567	19214000	14	5.94648	4.77354	5.68875	5.46959
P49915	GMPS	37	37	58.2	76.715	0	323.31	9320000000	49	6.87722	7.00937	7.02662	6.97107
P49916	LIG3	35	35	38	112.91	0	323.31	4000000000	69	6.74985	6.87686	6.96578	6.86416
P49917	LIG4	6	6	7	103.97	0.000302	10.605	191000000	56	5.52379	5.82972	5.93027	5.76126
P49918	CDKN1C	4	4	13.3	32.177	0.000274	7.6076	71173000	13	6.01532	5.03342	5.99139	5.68004
P49959	MRE11A	33	33	52.4	80.592	0	323.31	6080000000	39	7.01833	7.11717	7.29079	7.1421
P50148	GNAQ	2	1	5.8	42.142	0.031841	1.3225	55007000	23	4.52615	6.03491	6.11657	5.55921
P50213	IDH3A	9	9	22.4	39.591	0	13.243	809000000	22	6.8364	6.79384	7.20466	6.94497
P50238	CRIP1	3	3	67.5	8.5328	0	65.171	1390000000	5	6.91146	7.11544	7.0739	7.0336
P50336	PPOX	3	3	9.2	50.765	0.001763	3.0267	22360000	29	4.95877	5.21924	5.45263	5.21021
P50395	GDI2	46	37	86.1	50.663	0	323.31	14300000000	30	7.34902	7.3843	7.61591	7.44974
P50402	EMD	2	2	11.8	28.994	0.00176	3.01	43814000	13	5.74177	5.93028	5.94888	5.87364
P50416	CPT1A	4	4	6.3	88.367	0.000282	8.4874	119000000	43	5.47906	6.01494	5.18435	5.55945
P50454	SERPINH1	15	15	45.7	46.44	0	323.31	2900000000	26	6.68828	6.97664	6.84698	6.8373
P50502;Q8IZP2;Q8NFI4	ST13;ST13P4;ST13P5	13	13	32.5	41.331	0	55.545	2210000000	16	7.12172	6.92412	7.40094	7.14893
P50542	PEX5	1	1	1.6	70.864	0.005993	2.2032	40396000	35	5.23129	5.70504	5.67835	5.53823
P50548	ERF	4	4	11.7	58.702	0.000525	6.4044	37367000	25	5.47766	5.59932	5.50932	5.52877
P50552	VASP	15	15	43.7	39.829	0	250.4	3850000000	17	6.7881	7.2333	7.11541	7.0456
P50570	DNM2	33	24	39.5	98.063	0	305.24	4460000000	59	7.01439	7.43781	7.20656	7.21959
P50579	METAP2	18	18	43.1	52.891	0	229.59	3840000000	30	6.56048	6.84717	6.78286	6.73017
P50613	CDK7	8	8	22.8	39.038	0.000532	6.7737	249000000	20	6.14461	6.31018	6.27834	6.24438
P50748	KNTC1	5	5	2.8	250.75	0.000519	6.1252	39057000	125	4.59214	4.6225	5.31446	4.84303
P50750	CDK9	7	6	19.4	42.777	0	29.414	972000000	23	7.06345	7.15884	7.20526	7.14252
P50851	LRBA	15	15	7.2	319.1	0	18.942	159000000	157	4.87213	5.35334	5.41531	5.21359
P50895	BCAM	1	1	2.1	67.404	0.03301	1.295	4285900	34	4.85524	5.11769	5.10058	5.0245
P50914	RPL14	11	11	40.9	23.432	0	129.62	10200000000	12	8.0035	8.10271	8.18814	8.09812
P50990	CCT8	40	40	64.8	59.62	0	323.31	13100000000	41	7.57755	7.64235	7.98447	7.73479
P50991	CCT4	36	36	75.3	57.924	0	323.31	12600000000	38	7.52385	7.80566	7.8739	7.73447
P50995	ANXA11	15	15	30.5	54.389	0	274.47	2780000000	22	6.92042	6.86645	7.4109	7.06592
P51003	PAPOLA	17	16	26.8	82.842	0	70.717	886000000	51	6.08217	6.30986	6.45746	6.28316
P51114	FXR1	15	13	34.3	69.72	0	160.93	879000000	37	5.98289	6.52495	6.4498	6.31921
P51116	FXR2	10	7	21.1	74.222	0	51.21	329000000	42	5.66504	5.61155	5.98175	5.75278
P51148	RAB5C	9	7	47.7	23.482	0	49.425	411000000	14	6.58065	6.91938	6.92986	6.80996
P51149	RAB7A	11	11	63.8	23.489	0	109.29	1180000000	17	6.71178	7.20276	7.29911	7.07122
P51151	RAB9A	5	5	29.4	22.837	0	53.584	247000000	14	6.26541	6.43447	6.48687	6.39558
P51153	RAB13	6	3	31	22.774	0.000267	6.9291	473000000	16	6.93506	6.9089	7.04685	6.9636
P51397	DAP	1	1	24.5	11.164	0	34.587	109000000	8	6.41795	6.77241	6.70714	6.6325
P51398	DAP3	3	3	11.3	45.566	0.000288	9.0789	60739000	24	5.46654	5.54865	5.95594	5.65704
P51449;Q92753	RORC;RORB	2	2	5	58.195	0.010636	1.9131	11979000	30	4.43947	5.05212	5.45717	4.98292
P51452	DUSP3	6	6	45.9	20.478	0	34.762	1010000000	10	6.80918	6.99277	7.01687	6.93961
P51531	SMARCA2	24	13	16.7	181.28	0	40.89	484000000	73	5.76691	5.83412	5.44598	5.68234
P51532	SMARCA4	35	24	25.3	184.64	0	323.31	5210000000	75	6.70834	6.47567	7.09036	6.75812
P51553	IDH3G	6	6	18.3	42.794	0	23.962	604000000	19	6.39929	6.76928	6.87596	6.68151
P51570	GALK1	17	17	51.3	42.272	0	323.31	1270000000	19	6.76585	7.01258	6.95914	6.91252
P51571	SSR4	6	6	32.4	18.998	0	18.359	510000000	9	6.52881	6.85672	6.76089	6.71547
P51572	BCAP31	5	5	26.4	27.991	0	84.971	416000000	16	6.39759	6.2925	6.63606	6.44205
P51580	TPMT	9	9	36.3	28.18	0	20.143	1740000000	14	6.68979	6.94064	7.09269	6.90771
P51608	MECP2	3	3	5.3	52.44	0.001732	2.7825	111000000	25	6.01279	4.33718	6.46436	5.60478
P51610	HCFC1	48	46	32.3	208.73	0	323.31	12500000000	83	7.2876	7.46031	7.60946	7.45246
P51617	IRAK1	3	3	5.8	76.536	0.000484	4.5701	50226000	33	5.13306	5.41308	5.06123	5.20246
P51649	ALDH5A1	4	4	9.2	57.214	0.000295	9.7659	96945000	27	5.71705	5.88191	6.16307	5.92068
P51659	HSD17B4	17	17	32.2	79.685	0	136.45	1290000000	48	6.60147	6.4302	6.42961	6.48709
P51665	PSMD7	12	12	36.7	37.025	0	193.52	1510000000	15	6.52611	7.02768	6.82552	6.7931
P51692	STAT5B	12	4	22	89.865	0	36.041	920000000	46	5.92396	6.18749	6.15833	6.08993
P51784	USP11	10	9	11.4	109.82	0	18.097	73921000	54	4.40608	4.80602	5.5118	4.90797
P51805	PLXNA3	2	2	2	207.71	0.001344	3.2678	305000000	103	5.79149	5.80102	6.06213	5.88488
P51808	DYNLT3	3	3	44	13.062	0	41.672	71787000	5	6.95281	6.19496	6.58213	6.57663
P51809	VAMP7	1	1	7.7	24.935	0.006578	2.1443	5471300	14	4.57734	4.935	5.59197	5.03477
P51812	RPS6KA3	11	9	20.5	83.735	0.000312	11.769	157000000	47	5.50782	5.75242	5.97908	5.74644
P51825	AFF1	2	2	2.6	131.42	0.000714	4.2571	472000000	70	5.67886	4.76171	5.7606	5.40039
P51857	AKR1D1	1	1	2.8	37.376	0.005994	2.2035	125000000	24	6.00281	6.2402	6.38989	6.21097
P51858	HDGF	16	15	49.6	26.788	0	318.65	5960000000	17	7.28271	7.5458	7.58505	7.47119
P51946	CCNH	4	4	18.3	37.643	0	19.797	204000000	21	6.42742	6.30914	5.56647	6.10101
P51948	MNAT1	10	10	33.3	35.823	0	46.677	660000000	18	6.70913	6.01034	7.11883	6.61277
P51955	NEK2	1	1	2.7	51.763	0.032505	1.3018	22492000	28	5.13197	5.5101	5.53668	5.39292
P51965;Q96LR5;Q969T4	UBE2E1;UBE2E2;UBE2E3	1	1	4.1	21.404	0.000308	11.427	113000000	10	6.51441	6.74149	6.39271	6.54954
P51970	NDUFA8	1	1	7.6	20.105	0.017393	1.6747	35635000	12	4.81159	6.10418	6.23007	5.71528
P51991	HNRNPA3	28	28	57.9	39.594	0	323.31	33400000000	20	7.18204	7.44289	7.61688	7.41394
P52209	PGD	22	22	48.2	53.139	0	248.39	8340000000	30	7.43149	7.85169	7.58978	7.62432
P52272	HNRNPM	27	27	40	77.515	0	323.31	14100000000	55	7.5127	7.7796	7.73389	7.6754
P52292	KPNA2	15	15	35.5	57.861	0	323.31	4410000000	25	7.29257	7.29431	7.40181	7.32956
P52294	KPNA1	6	5	16.4	60.221	0	111.81	575000000	23	6.65595	6.08849	6.63406	6.4595
P52298	NCBP2	7	7	37.2	18.001	0	23.473	894000000	11	6.64704	6.53489	7.03487	6.73893
P52306	RAP1GDS1	4	4	9.4	66.316	0.000283	8.6043	112000000	39	5.33887	5.55808	5.46489	5.45395
P52434	POLR2H	4	4	28.7	17.143	0	23.543	529000000	10	6.47907	6.63431	6.79216	6.63518
P52564	MAP2K6	4	2	20.1	37.492	0.001335	3.175	63397000	24	5.46607	5.66939	6.27462	5.80336
P52565	ARHGDIA	10	10	42.2	23.207	0	107.85	3690000000	13	6.97322	7.07591	7.41332	7.15415
P52566	ARHGDIB	2	2	16.4	22.988	0.000289	9.1743	198000000	15	6.36485	6.80013	6.51306	6.55935
P52569	SLC7A2	3	2	5.2	71.672	0.00113	3.3948	162000000	28	5.09608	5.26174	6.35507	5.57096
P52594	AGFG1	9	9	27.8	58.259	0	198.16	2050000000	19	6.87457	6.97876	7.11368	6.989
P52597	HNRNPF	13	11	44.3	45.671	0	323.31	5750000000	23	6.75701	6.96275	7.06498	6.92825
P52630	STAT2	4	4	5.6	97.915	0.000272	7.4445	80397000	47	4.91395	5.12639	5.11561	5.05198
P52657	GTF2A2	1	1	8.3	12.457	0.03201	1.3159	0	7	4.77828	4.59108	4.49953	4.62296
P52701	MSH6	49	49	42.2	152.78	0	323.31	6340000000	81	6.68691	6.97684	6.96054	6.87476
P52732	KIF11	13	13	15.8	119.16	0	28.252	436000000	74	5.70248	5.82876	6.05854	5.86326
P52735	VAV2	10	10	15.4	101.29	0	44.268	312000000	61	5.58331	5.92739	6.0566	5.85577
P52739	ZNF131	4	4	8.2	71.421	0.000271	7.3172	263000000	33	5.50092	5.25047	5.72023	5.49054
P52747	ZNF143	8	5	19.3	68.895	0	54.688	774000000	30	6.68716	6.5646	6.64305	6.6316
P52756	RBM5	4	3	5.9	92.153	0.005794	2.2135	34424000	38	5.10931	5.21966	5.30474	5.21124
P52758	HRSP12	2	2	19	14.494	0	15.045	249000000	10	6.64501	6.88356	7.05576	6.86144
P52788	SMS	13	13	42.1	41.268	0	185.76	1410000000	23	6.80994	6.948	7.05607	6.938
P52789	HK2	22	19	27.8	102.38	0	75.221	1200000000	52	6.44988	6.31825	6.30346	6.3572
P52815	MRPL12	2	2	11.6	21.348	0.001136	3.478	165000000	10	6.43273	5.96816	5.97913	6.12667
P52888	THOP1	21	21	32.7	78.839	0	243.2	3470000000	40	6.55049	6.69138	6.95754	6.73314
P52895	AKR1C2	8	1	28.2	36.735	0.03664	1.2472	16963000	22	5.47257	4.89359	5.67594	5.34737
P52907	CAPZA1	9	7	50.7	32.922	0	62.03	1790000000	16	6.97019	7.15628	7.32006	7.14884
P52943	CRIP2	3	3	32.2	22.492	0	41.768	143000000	13	5.96304	6.04151	5.69166	5.89874
P52948	NUP98	22	22	14.9	197.58	0	67.305	863000000	86	6.06874	6.03814	6.18304	6.09664
P53004	BLVRA	10	10	35.5	33.428	0	53.254	526000000	18	6.57991	6.38426	6.95608	6.64008
P53007	SLC25A1	1	1	3.5	34.012	0.000713	4.2511	84072000	19	6.13931	5.27989	4.84062	5.41994
P53041	PPP5C	12	12	28.7	56.878	0	68.883	497000000	31	6.27761	6.38365	6.48077	6.38068
P53350	PLK1	13	13	31.8	68.254	0	95.061	1000000000	38	6.18616	6.44677	6.42844	6.35379
P53365	ARFIP2	6	6	22.6	37.855	0	18.029	179000000	22	5.73364	6.46604	6.29389	6.16452
P53367	ARFIP1	8	8	34.6	41.738	0	89.924	461000000	27	5.69077	5.57083	6.21458	5.82539
P53396	ACLY	56	56	49.2	120.84	0	323.31	27400000000	64	7.55421	7.77033	7.96844	7.76433
P53582	METAP1	9	9	35	43.215	0	25.766	303000000	26	5.85931	6.28244	6.10226	6.08134
P53597	SUCLG1	7	7	23.1	36.249	0	27.103	602000000	15	6.53931	7.08066	6.95196	6.85731
P53602	MVD	14	14	48.5	43.404	0	36.908	871000000	23	6.443	6.82693	6.89037	6.7201
P53611	RABGGTB	4	4	14.2	36.924	0	323.31	729000000	18	6.46926	6.82356	7.03957	6.77746
P53618	COPB1	37	37	43.9	107.14	0	323.31	7580000000	57	5.8404	6.46737	6.52072	6.27616
P53621	COPA	62	62	51.5	138.34	0	323.31	25000000000	76	7.36762	7.5837	7.60427	7.51853
P53634	CTSC	7	7	25.5	51.853	0	28.838	343000000	23	5.70292	5.97445	6.08375	5.92037
P53677	AP3M2	3	3	10.8	46.977	0	27.782	101000000	24	5.87247	6.29152	5.45378	5.87259
P53680	AP2S1	4	4	27.5	17.018	0.000295	9.8471	473000000	7	7.1068	7.02633	7.43813	7.19042
P53801	PTTG1IP	1	1	6.7	20.324	0.014057	1.7736	42837000	7	6.23485	6.27042	6.40456	6.30328
P53803	POLR2K	3	3	53.4	7.0041	0	39.379	323000000	3	6.99445	7.5334	7.11727	7.21504
P53985	SLC16A1	1	1	3	53.944	0.000478	4.3485	176000000	16	5.46431	6.10147	5.68209	5.74929
P53990	IST1	4	4	12.4	39.75	0	22.074	143000000	14	5.87141	6.37495	6.62831	6.29156
P53992	SEC24C	23	23	28.1	118.32	0	162.44	3020000000	46	6.91297	7.09444	7.23593	7.08111
P53999	SUB1	14	14	66.1	14.395	0	323.31	22800000000	10	7.93497	8.22675	8.32064	8.16079
P54098	POLG	12	12	14.5	139.56	0	17.899	160000000	66	4.77888	5.00681	5.52786	5.10452
P54105	CLNS1A	5	5	39.2	26.215	0	69.65	2140000000	11	7.38054	7.80536	7.72386	7.63659
P54132	BLM	39	39	32.3	159	0	273.78	4620000000	83	6.62547	6.67016	6.96499	6.75354
P54136	RARS	26	26	43.5	75.378	0	146.61	1460000000	41	6.38485	6.63639	6.69564	6.57229
P54198	HIRA	16	16	25.9	111.83	0	106.76	752000000	53	5.61016	6.0204	6.09785	5.90947
P54259	ATN1	3	3	3.8	125.41	0.000478	4.3566	84301000	42	5.13985	5.29925	5.19626	5.21179
P54277	PMS1	2	2	2.5	105.83	0.016826	1.6767	22373000	65	4.76256	5.18438	4.35993	4.76896
P54278	PMS2	2	2	3	95.796	0.008878	1.9777	21813000	47	4.56974	4.9033	5.12746	4.86683
P54577	YARS	21	21	48.1	59.143	0	111.3	874000000	44	5.95305	6.31012	6.14132	6.13483
P54578	USP14	16	16	46.8	56.068	0	190.04	1980000000	30	6.77154	7.10856	6.94603	6.94204
P54619;Q9UGJ0	PRKAG1;PRKAG2	4	4	8.5	37.579	0.000308	11.417	125000000	22	5.3981	6.32104	5.91759	5.87891
P54709	ATP1B3	7	7	29.7	31.512	0	49.49	374000000	14	5.93785	6.38769	6.50499	6.27684
P54725	RAD23A	5	3	13.8	39.609	0	22.671	158000000	15	6.32079	6.73406	6.47838	6.51108
P54727	RAD23B	12	10	26.2	43.171	0	89.11	1070000000	15	6.76795	6.73383	7.20691	6.9029
P54750;Q01064;Q14123	PDE1A;PDE1B;PDE1C	2	2	5	61.251	0.001334	3.1611	31909000	27	5.68697	5.84226	4.48813	5.33912
P54819	AK2	13	13	67.4	26.477	0	133.68	1070000000	17	6.70983	6.90176	7.02731	6.87963
P54886	ALDH18A1	24	24	34.2	87.301	0	141.62	1260000000	49	6.33929	6.47852	6.63699	6.48493
P54920	NAPA	8	8	40.7	33.232	0	125.54	221000000	21	5.86125	5.98903	6.37436	6.07488
P55010	EIF5	19	19	41.1	49.222	0	114.38	4680000000	26	7.5034	7.10823	7.92764	7.51309
P55036	PSMD4	12	11	40.8	40.736	0	323.31	3440000000	15	7.26236	7.5873	7.65299	7.50088
P55039	DRG2	12	12	38.2	40.746	0	61.736	1120000000	24	6.41504	6.65979	6.79128	6.62204
Q13133;P55055	NR1H3;NR1H2	3	3	9.6	50.395	0.00048	4.406	58792000	24	5.65708	6.10948	5.85064	5.8724
P55060	CSE1L	18	18	20.3	110.42	0	66.028	1890000000	56	6.77447	6.9531	7.12655	6.95137
P55072	VCP	47	47	57.9	89.321	0	323.31	18500000000	48	7.49947	7.82875	7.90416	7.74413
P55081	MFAP1	8	8	22.8	51.958	0	130	812000000	20	6.09566	6.24408	6.25691	6.19888
P55084	HADHB	10	10	28.1	51.294	0	26.49	236000000	29	6.02239	6.10374	6.26616	6.13076
P55145	MANF	6	6	40.1	20.7	0	46.911	572000000	11	6.64559	6.57902	6.10711	6.44391
P55196	MLLT4	29	29	20.1	206.8	0	57.324	1090000000	108	5.73446	5.72592	6.26586	5.90875
P55199	ELL	3	3	7.4	68.264	0	13.528	109000000	40	5.24615	5.15506	5.16569	5.18897
P55209	NAP1L1	6	4	18.2	45.374	0	27.56	216000000	14	5.84543	6.01389	6.0503	5.96987
P55210	CASP7	6	6	22.4	34.276	0.000276	7.8197	164000000	19	5.50061	5.71471	5.85771	5.69101
P55211	CASP9	5	5	17.1	46.28	0	26.5	584000000	17	5.9659	6.31218	6.00221	6.09343
P55263	ADK	8	8	21.3	40.545	0	24.413	673000000	25	6.22526	6.64289	6.63508	6.50108
P55265	ADAR	29	29	32	136.06	0	99.01	1700000000	77	6.01347	6.48728	6.44793	6.31623
P55317	FOXA1	3	3	11.2	49.147	0	15.282	90506000	15	5.58681	6.15912	5.84392	5.86328
P55347	PKNOX1	2	2	7.6	47.606	0.017561	1.6641	7598900	14	5.73462	4.78206	5.18433	5.23367
P55735	SEC13	7	7	26.7	35.54	0	245.94	832000000	13	5.7282	7.16277	7.25098	6.71398
P55769	NHP2L1	8	8	51.6	14.173	0	323.31	964000000	10	6.90111	7.40751	7.0639	7.12417
P55786	NPEPPS	32	32	41.3	103.28	0	183.99	3290000000	57	6.52016	6.81494	6.84747	6.72752
P55795	HNRNPH2	16	8	38.8	49.263	0	90.297	3300000000	26	6.75484	7.01026	6.99603	6.92038
P55809	OXCT1	14	13	30.4	56.157	0	275.29	1720000000	27	6.98614	7.11411	7.23111	7.11045
P55854	SUMO3	2	1	24.3	11.637	0.008308	2.0078	4801300	4	4.73216	6.07929	4.8353	5.21558
P55884	EIF3B	28	28	35.9	92.48	0	323.31	7030000000	39	7.26797	7.37381	7.53461	7.39213
P55957	BID	1	1	5.6	21.994	0.008115	2.0206	105000000	10	6.10558	6.07247	6.2042	6.12742
P56182	RRP1	3	3	6.5	52.839	0.000703	3.9971	116000000	27	5.63539	5.95918	5.9781	5.85756
P56192	MARS	19	19	27.3	101.11	0	143.21	1890000000	46	5.72482	6.17972	6.15238	6.01897
P56270	MAZ	4	4	11.9	48.607	0	23.668	728000000	19	6.65694	6.54305	6.18498	6.46166
P56282	POLE2	5	5	12.3	59.536	0	20.134	148000000	29	5.91267	6.00255	5.9174	5.94421
Q5VTU8;P56381	ATP5EP2;ATP5E	1	1	15.7	5.8068	0.021334	1.5946	204000000	4	7.12753	6.94109	7.45871	7.17578
P56537	EIF6	7	7	43.3	26.599	0	323.31	2810000000	10	7.41259	7.59695	7.66782	7.55912
P56545	CTBP2	12	8	29.9	48.944	0	75.163	1090000000	24	6.50967	6.77597	6.80478	6.69681
P56556	NDUFA6	2	2	18.8	15.136	0.006564	2.1266	16282000	9	5.55421	4.41729	5.83542	5.26897
P56945	BCAR1	3	3	5.3	93.371	0.011213	1.895	11783000	46	4.7318	5.12219	4.94501	4.933
P56962	STX17	1	1	5	33.403	0.005403	2.2576	11342000	14	5.33502	4.53392	5.77366	5.2142
P57076	C21orf59	5	5	26.6	33.224	0	68.947	177000000	18	6.00659	5.42341	5.48796	5.63932
P57081	WDR4	9	9	36.4	45.489	0	43.874	308000000	22	6.13941	6.62788	5.53163	6.09964
P57088	TMEM33	2	2	10.9	27.978	0.000522	6.2583	30545000	12	4.94632	5.82703	5.28708	5.35348
P57105	SYNJ2BP	3	3	22.8	15.928	0.000694	3.8143	61879000	9	5.65467	5.935	6.23063	5.9401
P57678	GEMIN4	4	4	4.4	120.04	0.000506	5.5631	111000000	62	5.37247	5.6174	5.7105	5.56679
P57737	CORO7	7	7	8.3	100.6	0	12.624	145000000	36	5.27439	5.50371	6.03675	5.60495
P57740	NUP107	8	8	14.1	106.37	0	24.007	344000000	57	5.78219	6.0849	6.1181	5.99506
P57772	EEFSEC	20	20	37.4	65.304	0	75.442	1850000000	34	6.25715	6.60091	6.62672	6.49493
P58012	FOXL2	1	1	3.7	38.772	0.001933	2.6689	31234000	16	5.53762	6.14305	5.33692	5.67253
P58107	EPPK1	81	73	45.4	555.65	0	323.31	9440000000	312	6.03209	6.13434	6.32758	6.16467
P58546	MTPN	4	4	25.4	12.895	0	26.27	213000000	8	6.68515	6.28434	7.19028	6.71992
P58557	YBEY	1	1	9.6	19.298	0.003379	2.4428	17372000	9	5.65108	5.99708	5.68941	5.77919
P59780	AP3S2	4	4	23.3	22.017	0.000311	11.631	185000000	10	6.52911	6.70378	6.88525	6.70605
P59998	ARPC4	6	6	25.6	19.667	0	74.454	3040000000	14	7.61764	7.94229	7.86361	7.80785
P60002	ELOF1	1	1	21.7	9.4618	0	323.31	229000000	1	7.45385	8.08397	7.90106	7.81296
P60174	TPI1	24	24	93.6	26.669	0	323.31	11000000000	17	7.89904	8.15509	8.12788	8.06067
P60228	EIF3E	12	12	27.2	52.22	0	56.502	3390000000	32	6.6213	6.80715	6.891	6.77315
P60468	SEC61B	2	2	27.1	9.9743	0	12.959	291000000	6	7.08217	7.29994	7.21783	7.19998
P60484	PTEN	1	1	3.5	47.166	0.034553	1.2668	111000000	24	6.17774	4.56845	6.49633	5.74751
P60510	PPP4C	8	6	35.2	35.08	0.000299	10.318	94550000	18	5.53321	4.9983	5.21275	5.24809
P60520	GABARAPL2	8	7	58.1	13.667	0.000305	10.952	250000000	9	6.56706	5.98152	6.61278	6.38712
P60604	UBE2G2	3	3	27.9	18.566	0	28.406	280000000	6	6.31188	6.60606	7.01427	6.64407
P60660	MYL6	11	8	62.3	16.93	0	323.31	14700000000	11	8.47731	8.56184	8.63232	8.55716
P63261;P60709	ACTG1;ACTB	33	15	75.2	41.792	0	323.31	174000000000	23	8.84182	9.0293	9.28688	9.05267
P60842	EIF4A1	27	16	65	46.153	0	323.31	32100000000	24	7.97807	8.50696	8.31408	8.26637
P60866	RPS20	7	7	42	13.373	0	212.43	8180000000	6	7.88619	8.17287	8.12646	8.06184
P60891;P21108	PRPS1;PRPS1L1	6	3	30.5	34.834	0.000293	9.6186	92665000	19	6.0604	6.22683	6.03117	6.10613
P60900	PSMA6	15	15	64.6	27.399	0	65.761	2570000000	17	7.22863	7.59144	7.3022	7.37409
P60903	S100A10	7	7	67	11.203	0	101.84	756000000	5	6.57281	6.82551	6.72597	6.7081
P60953	CDC42	9	8	45.5	21.258	0	66.961	1510000000	9	7.36732	7.42886	7.5489	7.44836
P60981	DSTN	14	12	55.8	18.506	0	103.29	8160000000	13	7.69568	7.84623	8.20363	7.91518
P60983	GMFB	4	4	22.5	16.713	0.00027	7.2247	379000000	10	6.62122	6.65955	6.97726	6.75268
P61006	RAB8A	8	5	42.5	23.668	0.000291	9.4019	539000000	17	6.64726	6.86941	6.75078	6.75582
P61011	SRP54	20	20	39.7	55.704	0	323.31	3570000000	36	7.16391	7.29294	7.34173	7.26619
P61019;Q8WUD1	RAB2A;RAB2B	8	8	42.9	23.545	0	47.814	443000000	15	6.65407	6.35472	7.13934	6.71604
P61020	RAB5B	4	2	21.9	23.707	0.001138	3.5533	26976000	14	5.54892	5.67115	6.04297	5.75435
P61024	CKS1B	2	2	32.9	9.6601	0	79.515	793000000	5	6.74565	6.84778	6.90075	6.83139
P61026	RAB10	5	3	32.5	22.541	0.000522	6.2808	151000000	17	5.83962	6.02243	6.10873	5.99026
P61077	UBE2D3	3	1	26.5	16.687	0.000503	5.4708	0	5	5.02549	4.81001	4.48925	4.77492
P61081	UBE2M	8	8	44.8	20.9	0	222.78	3980000000	12	7.80726	7.9308	8.07631	7.93812
P61086	UBE2K	8	8	42	22.406	0	30.914	1210000000	14	6.58267	7.18147	6.9362	6.90011
P61088	UBE2N	8	8	61.2	17.138	0	73.44	1360000000	11	7.00509	7.16551	7.18873	7.11978
P61106	RAB14	12	12	61.9	23.897	0	97.686	1100000000	16	6.2611	6.6287	6.63097	6.50692
P61158	ACTR3	22	21	52.4	47.371	0	323.31	5250000000	22	7.38238	7.45945	7.63473	7.49219
P61160	ACTR2	17	17	47	44.76	0	323.31	7140000000	21	7.42672	7.62549	7.76365	7.60529
P61163	ACTR1A	8	4	26.9	42.613	0	99.594	1140000000	24	6.50553	6.74524	6.80523	6.68533
P61201	COPS2	14	14	38.1	51.596	0	182.67	2240000000	25	6.705	6.86766	7.00004	6.85757
P84077;P61204	ARF1;ARF3	7	3	57.5	20.697	0	30.269	191000000	11	6.44507	6.87639	6.61538	6.64561
P61218	POLR2F	2	2	8.7	14.478	0.001134	3.4544	218000000	5	7.11721	7.19915	7.11281	7.14306
P61221	ABCE1	22	22	42.6	67.314	0	225.28	3760000000	36	6.87756	7.1428	7.12924	7.04987
P61224;A6NIZ1	RAP1B	8	2	49.5	20.825	0	23.252	1140000000	12	7.11414	7.37302	7.49584	7.32767
P61225;P10114	RAP2B;RAP2A	3	1	20.8	20.504	0.046104	1.1044	5434200	11	4.78477	5.69374	4.42177	4.96676
P61244	MAX	4	4	41.9	18.275	0	62.782	176000000	11	6.01208	5.73555	6.48625	6.07796
P61247	RPS3A	24	24	54.9	29.945	0	307.29	21400000000	19	7.81642	8.10483	8.01891	7.98005
P61254;Q9UNX3	RPL26;RPL26L1	8	8	44.8	17.258	0	323.31	10100000000	9	7.90919	8.13713	8.20962	8.08531
P61289	PSME3	6	6	24.8	29.506	0	323.31	525000000	16	6.58139	6.61821	6.84773	6.68244
P61313	RPL15	9	9	38.7	24.146	0	43.971	5260000000	14	7.61839	7.66555	7.89876	7.72757
P61326;Q96A72	MAGOH;MAGOHB	6	6	47.9	17.163	0	142.35	1690000000	14	6.85895	5.83784	7.13332	6.61004
P61353	RPL27	9	9	49.3	15.798	0	81.552	8850000000	6	7.10924	7.40673	7.50522	7.3404
P61421	ATP6V0D1	2	2	6.6	40.329	0.011031	1.9069	23378000	17	5.13488	5.29057	5.89199	5.43915
P61457	PCBD1	2	2	23.1	11.999	0.013745	1.8242	66374000	8	5.64442	6.60333	6.58479	6.27751
P61513	RPL37A	3	3	41.3	10.275	0	252.91	4330000000	6	8.13139	8.47034	8.32226	8.308
P61568	ERVK11-1	1	1	6.3	21.461	0.044928	1.1213	7010700	10	5.84576	4.60389	5.08489	5.17818
P61586	RHOA	8	2	31.1	21.768	0	13.661	473000000	12	6.79954	5.97515	7.2755	6.6834
P61599	NAA20	3	3	19.7	20.368	0.00069	3.701	144000000	10	5.9413	6.3813	6.56279	6.29513
P61604	HSPE1	14	14	96.1	10.932	0	185.42	25100000000	10	8.35033	8.5083	8.701	8.51988
P61619;Q9H9S3	SEC61A1;SEC61A2	2	2	4.4	52.264	0.000696	3.8385	108000000	18	6.12629	6.23414	6.26689	6.20911
P61758	VBP1	6	6	29.4	22.626	0	61.216	272000000	15	6.57375	6.74989	6.75943	6.69436
P61764	STXBP1	13	13	26.6	67.568	0	112.49	1340000000	42	6.79709	6.6717	6.83503	6.76794
P61769	B2M	5	5	48.7	13.714	0	323.31	768000000	8	6.96942	7.22706	7.17272	7.12307
P61916	NPC2	1	1	15.2	16.57	0.021503	1.5913	25762000	10	5.96739	5.73259	6.04466	5.91488
P61923	COPZ1	6	6	31.1	20.198	0	323.31	5490000000	5	7.5021	7.12775	7.83059	7.48681
P61956	SUMO2	3	2	27.4	10.871	0	117.76	10800000000	4	8.73198	8.91082	9.02845	8.89042
P61960	UFM1	4	4	72.9	9.1175	0	15.061	457000000	5	7.26593	7.35862	7.43511	7.35322
P61962	DCAF7	8	8	29.2	38.926	0	14.536	546000000	16	6.67289	7.00531	6.83872	6.83897
P61964	WDR5	12	12	43.4	36.588	0	122.12	2130000000	23	6.86119	7.27423	7.16411	7.09984
P61966;P56377	AP1S1;AP1S2	2	2	11.4	18.733	0.009837	1.9175	34490000	10	6.18921	5.75643	6.1246	6.02341
P61970	NUTF2	4	4	34.6	14.478	0	174.62	426000000	8	7.15688	6.49503	7.27082	6.97424
P61978	HNRNPK	36	36	67.6	50.976	0	323.31	41100000000	26	7.80177	8.22277	8.05231	8.02562
P61981	YWHAG	13	9	52.2	28.302	0	323.31	6780000000	18	7.23244	7.35193	7.50336	7.36258
P62070;P10301	RRAS2;RRAS	6	6	33.3	23.399	0.00029	9.3055	181000000	15	6.35704	6.37999	6.4071	6.38138
P62081	RPS7	17	17	64.9	22.127	0	323.31	6000000000	10	7.37112	7.64898	7.90616	7.64209
P62136	PPP1CA	20	8	62.1	37.512	0	323.31	5170000000	20	7.12395	7.30986	7.3901	7.27464
P62140	PPP1CB	14	4	50.2	37.186	0	21.672	426000000	19	6.08736	5.96256	5.82394	5.95795
P62191	PSMC1	22	22	53.4	49.184	0	122.25	3280000000	27	6.75611	6.98584	6.97165	6.90453
P62195	PSMC5	18	17	57.4	45.626	0	281.36	3380000000	28	6.99383	7.39464	7.22446	7.20431
P62241	RPS8	23	23	64.9	24.205	0	323.31	12800000000	11	7.89828	8.08686	8.26626	8.0838
P62244	RPS15A	13	13	71.5	14.839	0	323.31	2700000000	10	7.72017	7.82703	7.95568	7.83429
P62249	RPS16	11	11	56.2	16.445	0	71.139	4570000000	12	7.57436	8.03643	7.74834	7.78638
P62253	UBE2G1	1	1	7.1	19.509	0.003992	2.3707	27383000	8	5.79269	6.1214	6.17026	6.02812
P62256	UBE2H	4	4	24.6	20.655	0	20.644	165000000	8	6.49217	6.71684	6.60141	6.60347
P62258	YWHAE	24	22	67.8	29.174	0	323.31	32900000000	18	7.72848	7.88699	7.98357	7.86635
P62263	RPS14	12	12	71.5	16.273	0	236.57	9510000000	6	7.7977	8.13383	8.22675	8.05276
P62266	RPS23	8	8	43.4	15.807	0	73.569	2240000000	8	6.99166	7.42843	7.49763	7.30591
P62269	RPS18	20	20	72.4	17.718	0	323.31	9670000000	12	8.02036	8.26694	8.38579	8.22436
P62273	RPS29	2	2	32.1	6.6767	0	32.581	294000000	4	6.774	6.51359	7.13919	6.80893
P62277	RPS13	12	12	51	17.222	0	101.77	7320000000	11	8.06036	8.24353	8.35904	8.22098
P62280	RPS11	13	13	55.1	18.431	0	181.32	13300000000	10	8.3853	8.55236	8.60696	8.51487
P62304	SNRPE	3	3	34.8	10.803	0	125.18	1020000000	4	7.58698	7.91714	7.81405	7.77272
P62306	SNRPF	2	2	24.4	9.7251	0	68.497	379000000	5	7.27086	7.62436	7.17681	7.35734
P62310	LSM3	3	3	21.6	11.845	0.000288	9.0108	408000000	4	7.44634	7.61572	7.51556	7.52587
P62312	LSM6	4	4	45	9.1275	0.000504	5.4766	171000000	5	6.85008	7.17629	7.08579	7.03739
P62314	SNRPD1	5	5	41.2	13.281	0	72.141	2550000000	5	7.17266	6.99603	7.6119	7.2602
P62316	SNRPD2	12	12	73.7	13.527	0	323.31	16400000000	8	8.5673	8.84572	8.8207	8.74457
P62318	SNRPD3	10	10	59.5	13.916	0	323.31	4110000000	9	7.7307	7.93933	8.08568	7.91857
P62328	TMSB4X	4	4	86.4	5.0526	0	159.84	618000000	4	7.37258	6.76159	6.4383	6.85749
P62330	ARF6	3	3	24.6	20.082	0.000503	5.4496	67708000	9	6.01165	4.63377	6.56038	5.73527
P62333	PSMC6	18	18	54.5	44.172	0	117.04	1790000000	26	6.74702	7.10212	7.17832	7.00915
P62380	TBPL1	3	3	21	20.886	0.00052	6.1509	16886000	11	5.43643	5.67421	5.89742	5.66935
P62424	RPL7A	20	20	56.8	29.995	0	323.31	5600000000	13	7.71538	7.9012	8.13271	7.91643
P62487	POLR2G	2	2	15.7	19.294	0	45.606	108000000	10	5.95737	5.75654	6.1184	5.9441
Q15907;P62491	RAB11B;RAB11A	6	6	23.4	24.488	0	12.064	1090000000	16	7.08529	7.37055	7.13972	7.19852
P62495	ETF1	14	14	35.2	49.03	0	241.3	2700000000	28	6.92901	6.55531	7.39548	6.95993
P62633	CNBP	8	8	44.1	19.463	0	323.31	19500000000	16	6.86061	7.50124	7.57918	7.31368
P62701	RPS4X	18	18	53.2	29.597	0	323.31	17100000000	21	7.31603	7.94655	7.99488	7.75249
P62745	RHOB	2	1	10.7	22.123	0.014799	1.7467	71142000	11	6.05545	6.42326	6.42833	6.30235
P62750	RPL23A	11	11	44.2	17.695	0	59.181	3080000000	9	7.09198	7.42475	7.38324	7.29999
P62753	RPS6	15	15	43	28.68	0	323.31	5410000000	13	7.15433	7.49755	7.53035	7.39408
P62805	HIST1H4A	7	7	46.6	11.367	0	19.087	601000000	6	5.96106	7.10418	7.0607	6.70865
P62820	RAB1A	13	8	68.3	22.677	0	323.31	1890000000	18	7.27386	7.18438	7.7117	7.38998
P62826	RAN	17	17	53.7	24.423	0	323.31	58900000000	12	8.7257	8.87933	8.89834	8.83446
P62829	RPL23	10	10	53.6	14.865	0	110.01	3340000000	9	7.86955	8.12898	7.92901	7.97585
P62834	RAP1A	8	2	49.5	20.987	0.000484	4.5629	86093000	10	6.15718	6.38798	6.33102	6.29206
P62837	UBE2D2	3	1	26.5	16.735	0	20.89	645000000	5	7.01953	7.19601	7.38555	7.20036
P62841	RPS15	5	5	43.4	17.04	0	62.497	462000000	8	6.77325	6.97823	7.09065	6.94738
P62847	RPS24	6	6	36.8	15.423	0	47.622	2420000000	7	7.47932	7.77236	7.75501	7.6689
P62851	RPS25	9	9	43.2	13.742	0	151.06	6040000000	6	8.19559	8.08629	8.847	8.37629
P62854;Q5JNZ5	RPS26;RPS26P11	4	4	31.3	13.015	0	25.905	737000000	6	7.30302	7.44804	7.22149	7.32418
P62857	RPS28	7	7	60.9	7.8409	0	118.67	1930000000	3	6.85675	7.17219	7.50436	7.17777
P62861	FAU	3	3	9	14.39	0.000279	8.2258	1090000000	5	7.21601	7.39955	8.03695	7.55084
P62873	GNB1	10	5	44.7	37.377	0	102.33	1030000000	13	6.7349	6.87433	6.87263	6.82729
P62875	POLR2L	4	4	76.1	7.645	0	55.34	612000000	5	7.09978	7.35675	7.36549	7.27401
P62877	RBX1	5	5	17.6	12.274	0	66.873	1450000000	4	6.62999	6.91151	6.98444	6.84198
P62879	GNB2	11	4	47.9	37.331	0	71.286	906000000	13	7.01456	7.04544	7.25914	7.10638
P62888	RPL30	8	8	63.5	12.784	0	323.31	10200000000	8	7.71686	7.99932	7.93119	7.88246
P62899	RPL31	6	6	33.6	14.463	0	197.36	2540000000	7	7.85486	8.02057	8.15314	8.00952
P62906	RPL10A	14	14	47.9	24.831	0	203.54	8100000000	13	7.07386	7.24846	8.21595	7.51276
P62910	RPL32	4	4	33.3	15.86	0	145.54	2110000000	7	7.11524	6.91687	7.5229	7.185
P62913	RPL11	8	8	41.6	20.252	0	323.31	1900000000	10	7.46559	7.67787	7.71185	7.61844
P62917	RPL8	14	14	48.2	28.024	0	323.31	22200000000	13	8.24102	8.41775	8.42429	8.36102
P62937	PPIA	21	21	92.7	18.012	0	323.31	501000000000	14	9.51291	9.55628	9.80519	9.62479
P62942	FKBP1A	8	7	50.9	11.951	0	54.932	1390000000	3	7.36046	7.53472	7.46953	7.4549
P62979;P62987;P0CG47;P0CG48	RPS27A;UBA52;UBB;UBC	12	12	64.1	17.965	0	323.31	3600000000	11	7.23429	6.73955	7.53216	7.16867
P62993	GRB2	12	12	47.5	25.206	0	209.48	4470000000	19	7.37083	7.55331	7.63956	7.52123
P62995	TRA2B	13	11	35.8	33.665	0	211.59	3180000000	12	7.04187	6.56847	7.65113	7.08716
P63000;P60763;P15153	RAC1;RAC3;RAC2	10	9	43.2	21.45	0	31.432	1640000000	10	7.45624	7.13697	7.75481	7.44934
P63010	AP2B1	21	12	24.4	104.55	0	134.97	3260000000	48	6.71435	6.8595	7.16319	6.91235
P63027	VAMP2	3	2	35.3	12.663	0	45.601	181000000	5	6.88314	7.25595	7.01995	7.05301
P63104	YWHAZ	24	21	68.6	27.745	0	323.31	25000000000	19	8.33656	8.6253	8.37778	8.44655
P63146	UBE2B	2	2	19.7	17.312	0	13.41	127000000	4	6.68026	6.28387	6.36244	6.44219
P63151	PPP2R2A	12	12	30.2	51.691	0	323.31	1440000000	28	6.37392	6.64847	6.67852	6.56697
P63165	SUMO1	5	5	45.5	11.557	0	55.616	3690000000	10	7.70444	7.88373	8.11304	7.9004
P63167	DYNLL1	6	3	69.7	10.366	0	32.5	363000000	5	7.17577	5.83731	7.41402	6.80903
P63172	DYNLT1	3	3	51.3	12.452	0	44.123	105000000	6	4.50985	6.58714	7.13248	6.07649
P63173	RPL38	8	8	57.1	8.2178	0	151.49	3410000000	3	7.30829	7.47227	7.57185	7.4508
P63208	SKP1	8	8	56.4	18.658	0	65.201	442000000	12	6.11988	5.91154	6.05442	6.02861
P63218	GNG5	1	1	16.2	7.3184	0.001743	2.8798	66444000	5	6.36212	6.73024	6.74923	6.61386
P63220	RPS21	5	5	65.1	9.1113	0	323.31	2210000000	7	7.3035	7.09047	7.5629	7.31896
P63241;Q6IS14;Q9GZV4	EIF5A;EIF5AL1;EIF5A2	17	17	72.7	16.832	0	323.31	84700000000	8	8.08383	7.71815	8.55876	8.12025
P63244	GNB2L1	19	19	63.1	35.076	0	323.31	13200000000	22	7.63363	7.64358	7.97466	7.75062
P63279	UBE2I	8	8	36.1	18.007	0	88.838	6110000000	7	7.84736	8.00294	7.93044	7.92691
P67775;P62714	PPP2CA;PPP2CB	15	13	55.3	35.594	0	323.31	2870000000	18	7.14799	7.319	7.80344	7.42348
P67809	YBX1	8	5	38.9	35.924	0	323.31	1330000000	14	6.20295	6.55639	7.3146	6.69131
P67812	SEC11A	3	3	18.4	20.625	0.000484	4.5736	32689000	12	5.94845	5.09482	4.6349	5.22606
P67870	CSNK2B	8	8	36.3	24.942	0	81.742	1650000000	11	7.51247	7.28357	7.81076	7.5356
P67936	TPM4	21	11	54	28.521	0	323.31	5260000000	21	6.83467	7.21859	7.29121	7.11482
P68133;P68032;P63267;P62736	ACTA1;ACTC1;ACTG2;ACTA2	22	4	34.7	42.051	0	38.252	3400000000	23	5.93551	6.46488	6.35809	6.25283
P68036;A0A1B0GUS4	UBE2L3	9	9	59.1	17.861	0	97.506	1530000000	8	6.15366	7.58118	6.56654	6.76713
P68104;Q5VTE0	EEF1A1;EEF1A1P5	26	11	56.9	50.14	0	323.31	328000000000	25	9.27996	9.47699	9.56659	9.44118
P68363	TUBA1B	24	0	55.4	50.151	0	323.31	49900000000	23	7.98669	8.24467	8.28679	8.17272
P68366	TUBA4A	23	4	56	49.924	0	31.527	256000000	23	6.19388	6.36914	6.34821	6.30374
P68371	TUBB4B	29	1	67.6	49.83	0	323.31	87900000000	22	8.54346	8.765	8.81044	8.7063
P68400;Q8NEV1	CSNK2A1;CSNK2A3	16	16	49.9	45.143	0	323.31	5310000000	20	5.91811	6.74455	7.06755	6.57674
P68402	PAFAH1B2	3	3	21	25.569	0.000514	5.9	23808000	9	3.96018	5.33421	5.76461	5.01967
Q5TEC6;Q6NXT2;Q71DI3;Q16695;P84243;P68431	HIST2H3PS2;H3F3C;HIST2H3A;HIST3H3;H3F3A;HIST1H3A	1	1	5.1	15.43	0.000916	3.6537	359000000	8	6.9697	7.21035	7.28733	7.15579
P69849;Q15155;Q5JPE7	NOMO3;NOMO1;NOMO2	5	5	4.7	134.13	0.000478	4.3556	51174000	71	4.96307	5.23165	5.3891	5.19461
P69905	HBA1	4	1	31	15.257	0	98.322	1010000000	8	8.01953	7.08863	6.5516	7.21992
P78310	CXADR	2	2	9.3	40.029	0	19.592	23792000	25	4.5613	5.03052	5.9785	5.19011
P78316	NOP14	6	6	8.5	97.667	0	14.73	207000000	46	5.27042	6.26442	6.1929	5.90925
P78317	RNF4	1	1	8.9	21.319	0	12.514	133000000	8	6.27121	6.95043	6.76227	6.6613
P78318	IGBP1	4	4	17.7	39.221	0	51.241	402000000	23	6.21514	6.54647	6.42269	6.39477
P78330	PSPH	6	6	22.2	25.007	0	18.631	934000000	14	6.99627	7.23343	7.13443	7.12138
P78332	RBM6	18	17	20.8	128.64	0	46.354	384000000	81	5.34957	5.34042	6.05354	5.58118
P78344	EIF4G2	33	33	40.4	102.36	0	323.31	4090000000	56	6.53847	6.75259	6.91013	6.73373
P78345	RPP38	8	8	25.8	31.834	0	20.22	525000000	18	6.57059	6.76595	6.89309	6.74321
P78346	RPP30	9	9	45.1	29.321	0	49.319	452000000	17	5.73744	6.30196	6.43024	6.15655
P78347	GTF2I	30	29	30.9	112.42	0	261.57	5780000000	61	7.03579	7.20142	7.30871	7.18197
P78356	PIP4K2B	5	2	14.9	47.377	0.000488	4.714	95839000	25	5.83417	5.4091	5.56891	5.60406
P78371	CCT2	37	37	73.1	57.488	0	323.31	12300000000	36	6.69028	7.35166	7.35071	7.13088
P78406	RAE1	18	18	66.8	40.968	0	199.63	2300000000	19	6.80145	7.05922	6.76002	6.87356
P78413	IRX4	6	6	15	54.444	0.000288	9.1076	130000000	27	5.61754	5.77735	5.66774	5.68754
P78417	GSTO1	5	5	18.3	27.566	0	19.345	854000000	15	7.09691	7.2919	7.37661	7.25514
P78527	PRKDC	181	181	40.3	469.08	0	323.31	55900000000	245	7.41785	7.59575	7.63237	7.54866
P78537	BLOC1S1	1	1	7.2	17.262	0.006388	2.1793	31351000	10	5.90194	6.23548	5.79059	5.976
P78540	ARG2	2	2	6.8	38.577	0.000279	8.1658	111000000	17	5.61147	6.74988	5.4869	5.94942
P78560	CRADD	2	2	10.1	22.745	0.033172	1.2934	24186000	9	5.92023	6.26837	4.79369	5.66076
P78563	ADARB1	6	6	13.1	80.762	0	16.743	134000000	37	5.12959	6.17058	5.84376	5.71464
P80217	IFI35	9	9	33.2	31.546	0	38.568	235000000	22	6.11197	6.56633	6.15788	6.27873
P80303	NUCB2	2	2	5.7	50.222	0.000284	8.6143	148000000	24	5.66272	5.81413	5.83908	5.77198
P80723	BASP1	10	10	78.9	22.693	0	243.7	1560000000	15	5.93267	6.8015	5.99294	6.24237
P82094	TMF1	2	2	2.1	122.84	0.031021	1.3488	17819000	70	4.41839	5.35203	4.47167	4.74736
P82650	MRPS22	5	5	19.4	41.28	0.00031	11.472	145000000	25	6.13296	5.70913	5.84205	5.89471
P82663	MRPS25	3	3	21.4	20.116	0.000299	10.368	51737000	11	5.66043	5.8872	6.10524	5.88429
P82673	MRPS35	2	2	9	36.844	0.000297	10.062	43845000	22	5.4181	5.43878	5.67453	5.51047
P82675	MRPS5	3	3	10.2	48.006	0.000482	4.4826	54637000	28	4.95116	5.95056	5.87144	5.59105
P82909	MRPS36	1	1	15.5	11.466	0.000288	9.1007	329000000	7	6.25377	6.83707	6.84123	6.64402
P82912	MRPS11	2	2	13.4	20.616	0.000487	4.6925	68686000	11	5.93063	6.24371	6.0952	6.08985
P82930	MRPS34	2	2	15.1	25.65	0.0003	10.46	290000000	14	6.11408	6.31211	6.68512	6.37044
P82933	MRPS9	6	6	21.7	45.834	0	22.236	205000000	29	5.32391	6.06711	6.58526	5.99209
P82970	HMGN5	5	5	19.5	31.524	0	58.233	6220000000	18	7.90905	6.97659	6.53361	7.13975
P82979	SARNP	15	15	52.4	23.671	0	196.16	14000000000	15	7.94554	8.31355	8.27427	8.17779
P83436	COG7	8	8	15.2	86.343	0	21.437	305000000	43	4.74885	5.62549	4.83962	5.07132
P83731	RPL24	8	8	29.9	17.779	0	171.37	5210000000	8	8.01309	8.22626	8.30869	8.18268
P83876	TXNL4A	3	3	24.6	16.786	0	31.925	217000000	9	6.68394	6.6776	7.12411	6.82855
Q969Q0;P83881	RPL36AL;RPL36A	5	5	38.7	12.469	0.000292	9.5901	3130000000	6	8.14245	7.35486	8.16191	7.88641
P84022	SMAD3	8	3	21.2	48.08	0	168.56	565000000	21	5.99064	6.41537	6.62806	6.34469
P84085	ARF5	8	3	60	20.529	0	84.112	1500000000	12	7.27928	7.80227	6.74178	7.27444
P84090	ERH	7	7	55.8	12.259	0	323.31	3910000000	6	7.67311	8.07236	7.71206	7.81918
P84095	RHOG	4	3	36.6	21.308	0	25.795	209000000	12	6.61885	6.69544	6.91999	6.74476
P84098	RPL19	8	8	19.9	23.466	0	61.523	1720000000	9	7.25083	7.06796	7.70165	7.34015
P84101	SERF2	1	1	16.9	6.8998	0.00772	2.0407	35863000	3	4.72023	7.07751	4.48017	5.42597
P84103	SRSF3	8	7	40.2	19.329	0	323.31	8930000000	9	7.53721	7.59185	7.87753	7.66886
P85037	FOXK1	18	16	29.5	75.456	0	121.68	3370000000	37	7.00449	7.18665	7.33278	7.17464
P86791;P86790	CCZ1;CCZ1B	10	10	18.5	55.866	0	19.119	538000000	35	5.80632	6.07773	5.89507	5.92637
P98082	DAB2	3	3	6.9	82.447	0.001333	3.1524	11453000	35	4.90943	4.94978	5.19579	5.01833
P98160	HSPG2	5	5	1.6	468.83	0.000297	10.048	84322000	191	5.13656	5.32183	4.0585	4.83896
P98168;P98169	ZXDA;ZXDB	2	2	3.6	84.77	0.016287	1.7011	54149000	32	5.53909	6.03391	5.4231	5.66537
P98172	EFNB1	3	3	10.1	38.006	0.0007	3.945	52973000	22	6.05641	5.37976	5.90685	5.78101
P98173	FAM3A	1	1	5.2	25.152	0.049053	1.0885	7644000	15	4.60599	5.28468	5.50105	5.13057
P98174	FGD1	2	2	3.3	106.56	0.019025	1.6076	9870500	55	4.99899	4.72263	4.90143	4.87435
P98175	RBM10	32	30	43.9	103.53	0	207.26	3600000000	47	6.57727	6.54563	7.00303	6.70864
P98179	RBM3	4	4	35	17.17	0	323.31	645000000	9	7.31737	6.20431	7.34692	6.9562
P98194	ATP2C1	7	7	9.6	100.58	0.000288	9.0685	138000000	48	5.1352	5.43511	5.78394	5.45142
P98196	ATP11A	3	3	4.6	129.75	0.000512	5.8179	20686000	60	4.81682	4.87109	5.09646	4.92812
P99999	CYCS	14	14	61.9	11.749	0	323.31	8520000000	8	8.06807	8.3538	8.4692	8.29702
Q00059	TFAM	4	4	17.9	29.096	0.000528	6.5559	229000000	20	5.77617	6.5376	6.25135	6.18837
Q00169	PITPNA	9	7	41.9	31.806	0	50.089	752000000	26	6.42124	5.16313	5.4996	5.69466
Q00266	MAT1A	3	1	12.4	43.647	0.021458	1.5722	18474000	19	5.98781	4.65789	4.91436	5.18669
Q00325	SLC25A3	5	5	13.5	40.094	0	32.312	592000000	19	6.5842	6.95356	7.21381	6.91719
Q00341	HDLBP	62	62	46.6	141.45	0	323.31	17800000000	80	7.18395	7.41216	7.51268	7.3696
Q00403	GTF2B	8	8	32.3	34.833	0	16.722	319000000	24	6.20287	6.09681	5.60409	5.96792
Q00534	CDK6	5	4	20.9	36.938	0	13.493	159000000	22	6.23937	6.38435	6.48532	6.36968
[truncated: 3,512 more rows]
